# Supplementary material for: Dataset of liver proteins changed in eu- and hypothyroid female rats upon in vivo exposure to hexabromocyclododecane (HBCD)
Source: Data Brief. 2016 Feb 27;7:386–92. doi: 10.1016/j.dib.2016.02.047 (PMC4781926; doi:10.1016/j.dib.2016.02.047)
Supplement: Supplementary file 2 — Supplementary material [file mmc2.xlsx]

## Sheet: Suppl. Table 1
Supplemental Table 1: Protein identifications by MALDI-TOF/TOF analysis
1063	Protein name	Species	Swiss-Prot Acc. N°	MOWSE score	Coverage %	Queries matched	p-value	Theor. pI	Theor. Mw
	Carbamoyl-phosphatesynthase[ammonia], mitochondrial	Rattus norvegicus	CPSM_RAT	126	0.12	19	1.9e-009	6.33	165673
		Observed	Mr(expt)	Mr(calc)	ppm	Start		End	Miss	Ions	Peptide
		1476.7814	1475.7741	1475.6906	56.6	776	-	787	1	19	R.WDLDRFHGTSSR.I
		1484.9551	1483.9478	1483.8623	57.6	1361	-	1373	0	40	K.GILIGIQQSFRPR.F
1065	Protein name	Specie	Swiss-Prot Acc. N°	MOWSE score	Coverage %	Queries matched	p-value	Theor. pI	Theor. Mw
	Carbamoyl-phosphatesynthase[ammonia], mitochondrial	Rattus norvegicus	CPSM_RAT	100	0.09	16	7.7e-007	6.33	165673
		Observed	Mr(expt)	Mr(calc)	ppm	Start		End	Miss	Ions	Peptide
		1162.6971	1161.6899	1161.5931	83.3	1445	-	1453	0	50	K.FVHDNYVIR.R
		1484.9363	1483.9290	1483.8623	44.9	1361	-	1373	0	13	K.GILIGIQQSFRPR.F
1067	Protein name	Specie	Swiss-Prot Acc. N°	MOWSE score	Coverage %	Queries matched	p-value	Theor. pI	Theor. Mw
	Carbamoyl-phosphatesynthase[ammonia], mitochondrial	Rattus norvegicus	CPSM_RAT	159	0.12	20	9.6e-013	6.33	165673
		Observed	Mr(expt)	Mr(calc)	ppm	Start		End	Miss	Ions	Peptide
		1353.8251	1352.8178	1352.7160	75.2	317	-	328	0	66	R.GQNQPVLNITNR.Q
		1476.7830	1475.7757	1475.6906	57.7	776	-	787	1	35	R.WDLDRFHGTSSR.I
1068	Protein name	Specie	Swiss-Prot Acc. N°	MOWSE score	Coverage %	Queries matched	p-value	Theor. pI	Theor. Mw
	Carbamoyl-phosphatesynthase[ammonia], mitochondrial	Rattus norvegicus	CPSM_RAT	224	0.13	24	3e-019	6.33	165673
		Observed	Mr(expt)	Mr(calc)	ppm	Start		End	Miss	Ions	Peptide
		1162.6974	1161.6901	1161.5931	83.5	1445	-	1453	0	60	K.FVHDNYVIR.R
		1476.7648	1475.7575	1475.6906	45.3	776	-	787	1	35	R.WDLDRFHGTSSR.I
		1484.9376	1483.9303	1483.8623	45.8	1361	-	1373	0	39	K.GILIGIQQSFRPR.F
1069	Protein name	Specie	Swiss-Prot Acc. N°	MOWSE score	Coverage %	Queries matched	p-value	Theor. pI	Theor. Mw
	Carbamoyl-phosphatesynthase[ammonia], mitochondrial	Rattus norvegicus	CPSM_RAT	240	0.19	28	7.7e-021	6.33	165673
		Observed	Mr(expt)	Mr(calc)	ppm	Start		End	Miss	Ions	Peptide
		1162.7141	1161.7068	1161.5931	97.9	1445	-	1453	0	60	K.FVHDNYVIR.R
		1476.7771	1475.7698	1475.6906	53.7	776	-	787	1	49	R.WDLDRFHGTSSR.I
		1484.9482	1483.9410	1483.8623	53.0	1361	-	1373	0	40	K.GILIGIQQSFRPR.F
1070	Protein name	Specie	Swiss-Prot Acc. N°	MOWSE score	Coverage %	Queries matched	p-value	Theor. pI	Theor. Mw
	Carbamoyl-phosphatesynthase[ammonia], mitochondrial	Rattus norvegicus	CPSM_RAT	194	0.13	23	3e-016	6.33	165673
		Observed	Mr(expt)	Mr(calc)	ppm	Start		End	Miss	Ions	Peptide
		1162.7119	1161.7046	1161.5931	96.0	1445	-	1453	0	59	K.FVHDNYVIR.R
		1476.7766	1475.7693	1475.6906	53.4	776	-	787	1	23	R.WDLDRFHGTSSR.I
		1484.9465	1483.9393	1483.8623	51.8	1361	-	1373	0	25	K.GILIGIQQSFRPR.F
1071	Protein name	Specie	Swiss-Prot Acc. N°	MOWSE score	Coverage %	Queries matched	p-value	Theor. pI	Theor. Mw
	Carbamoyl-phosphatesynthase[ammonia], mitochondrial	Rattus norvegicus	CPSM_RAT	295	0.16	28	2.4e-026	6.33	165673
		Observed	Mr(expt)	Mr(calc)	ppm	Start		End	Miss	Ions	Peptide
		1162.6952	1161.6879	1161.5931	81.6	1445	-	1453	0	86	K.FVHDNYVIR.R
		1476.7669	1475.7596	1475.6906	46.8	776	-	787	1	43	R.WDLDRFHGTSSR.I
		1484.9393	1483.9321	1483.8623	47.0	1361	-	1373	0	48	K.GILIGIQQSFRPR.F
1072	Protein name	Specie	Swiss-Prot Acc. N°	MOWSE score	Coverage %	Queries matched	p-value	Theor. pI	Theor. Mw
	Murinoglobulin-2	Rattus norvegicus	MUG2_RAT	204	0.05	8	3e-017	6.15	162855
		Observed	Mr(expt)	Mr(calc)	ppm	Start		End	Miss	Ions	Peptide
		1529.7816	1528.7743	1528.7045	45.7	643	-	655	0	99	R.DTEELTYSVPYGR.E
		1784.9172	1783.9100	1783.8642	25.7	433	-	448	0	88	R.HAEAHHTAYAVYSLSK.S
1074	Protein name	Specie	Swiss-Prot Acc. N°	MOWSE score	Coverage %	Queries matched	p-value	Theor. pI	Theor. Mw
	Carbamoyl-phosphatesynthase[ammonia], mitochondrial	Rattus norvegicus	CPSM_RAT	396	0.29	56	1.9e-036	6.33	165673
		Observed	Mr(expt)	Mr(calc)	ppm	Start		End	Miss	Ions	Peptide
		1162.5973	1161.5900	1161.5931	-2.65	1445	-	1453	0	76	K.FVHDNYVIR.R
		1476.6926	1475.6854	1475.6906	-3.54	776	-	787	1	45	R.WDLDRFHGTSSR.I
		1484.8657	1483.8584	1483.8623	-2.61	1361	-	1373	0	68	K.GILIGIQQSFRPR.F
1075	Protein name	Specie	Swiss-Prot Acc. N°	MOWSE score	Coverage %	Queries matched	p-value	Theor. pI	Theor. Mw
	Carbamoyl-phosphatesynthase[ammonia], mitochondrial	Rattus norvegicus	CPSM_RAT	214	0.27	46	3e-018	6.33	165673
		Observed	Mr(expt)	Mr(calc)	ppm	Start		End	Miss	Ions	Peptide
		1476.7813	1475.7740	1475.6906	56.5	776	-	787	1	42	R.WDLDRFHGTSSR.I
		1484.9548	1483.9476	1483.8623	57.4	1361	-	1373	0	60	K.GILIGIQQSFRPR.F
1076	Protein name	Specie	Swiss-Prot Acc. N°	MOWSE score	Coverage %	Queries matched	p-value	Theor. pI	Theor. Mw
	Carbamoyl-phosphatesynthase[ammonia], mitochondrial	Rattus norvegicus	CPSM_RAT	417	0.36	57	1.5e-038	6.33	165673
		Observed	Mr(expt)	Mr(calc)	ppm	Start		End	Miss	Ions	Peptide
		1162.5953	1161.5881	1161.5931	-4.33	1445	-	1453	0	79	K.FVHDNYVIR.R
		1476.6879	1475.6806	1475.6906	-6.77	776	-	787	1	44	R.WDLDRFHGTSSR.I
		1484.8602	1483.8530	1483.8623	-6.31	1361	-	1373	0	69	K.GILIGIQQSFRPR.F
1077	Protein name	Specie	Swiss-Prot Acc. N°	MOWSE score	Coverage %	Queries matched	p-value	Theor. pI	Theor. Mw
	Pyruvate carboxylase, mitochondrial	Rattus norvegicus	PYC_RAT	192	0.11	14	4.8e-016	6.34	130436
		Observed	Mr(expt)	Mr(calc)	ppm	Start		End	Miss	Ions	Peptide
		1350.7092	1349.7020	1349.7092	-5.36	1075	-	1085	0	30	R.QVFFELNGQLR.S
		1521.6587	1520.6514	1520.6572	-3.80	831	-	842	0	55	R.VFDYSEYWEGAR.G
		1767.8092	1766.8019	1766.8111	-5.20	206	-	219	0	35	R.VVHSYEELEENYTR.A
1078	Protein name	Specie	Swiss-Prot Acc. N°	MOWSE score	Coverage %	Queries matched	p-value	Theor. pI	Theor. Mw
	Carbamoyl-phosphatesynthase[ammonia], mitochondrial	Rattus norvegicus	CPSM_RAT	106	0.03	9	1.9e-007	6.33	165673
		Observed	Mr(expt)	Mr(calc)	ppm	Start		End	Miss	Ions	Peptide
		1162.7069	1161.6996	1161.5931	91.7	1445	-	1453	0	50	K.FVHDNYVIR.R
		1392.8117	1391.8044	1391.7231	58.4	613	-	624	0	26	K.AFAMTNQILVER.S
		1476.7721	1475.7648	1475.6906	50.3	776	-	787	1	8	R.WDLDRFHGTSSR.I
1082	Protein name	Specie	Swiss-Prot Acc. N°	MOWSE score	Coverage %	Queries matched	p-value	Theor. pI	Theor. Mw
	Pyruvate carboxylase, mitochondrial	Rattus norvegicus	PYC_RAT	398	0.25	30	1.2e-036	6.34	130436
		Observed	Mr(expt)	Mr(calc)	ppm	Start		End	Miss	Ions	Peptide
		1350.7889	1349.7817	1349.7092	53.7	1075	-	1085	0	46	R.QVFFELNGQLR.S
		1521.7258	1520.7186	1520.6572	40.3	831	-	842	0	79	R.VFDYSEYWEGAR.G
		1767.8565	1766.8492	1766.8111	21.5	206	-	219	0	93	R.VVHSYEELEENYTR.A
1083	Protein name	Specie	Swiss-Prot Acc. N°	MOWSE score	Coverage %	Queries matched	p-value	Theor. pI	Theor. Mw
	Pyruvate carboxylase, mitochondrial	Rattus norvegicus	PYC_RAT	418	0.21	29	1.2e-038	6.34	130436
		Observed	Mr(expt)	Mr(calc)	ppm	Start		End	Miss	Ions	Peptide
		1350.7095	1349.7022	1349.7092	-5.18	1075	-	1085	0	69	R.QVFFELNGQLR.S
		1521.6620	1520.6547	1520.6572	-1.63	831	-	842	0	94	R.VFDYSEYWEGAR.G
		1767.8149	1766.8077	1766.8111	-1.95	206	-	219	0	104	R.VVHSYEELEENYTR.A
1086	Protein name	Specie	Swiss-Prot Acc. N°	MOWSE score	Coverage %	Queries matched	p-value	Theor. pI	Theor. Mw
	ATP-citrate synthase	Rattus norvegicus	ACLY_RAT	73	0.07	9	0.00035	6.96	121471
		Observed	Mr(expt)	Mr(calc)	ppm	Start		End	Miss	Ions	Peptide
		1246.7266	1245.7193	1245.6214	78.6	379	-	389	1	28	R.RGGPNYQEGLR.V
		1367.8285	1366.8212	1366.7357	62.6	650	-	661	0	2	K.LYRPGSVAYVSR.S
		1428.8884	1427.8812	1427.7885	64.9	775	-	787	1	17	K.NQALKEAGVFVPR.S
1089	Protein name	Specie	Swiss-Prot Acc. N°	MOWSE score	Coverage %	Queries matched	p-value	Theor. pI	Theor. Mw
	C-1-tetrahydrofolate synthase, cytoplasmic	Rattus norvegicus	C1TC_RAT	120	0.07	8	7.7e-009	7.05	101616
		Observed	Mr(expt)	Mr(calc)	ppm	Start		End	Miss	Ions	Peptide
		1539.8853	1538.8780	1538.8933	-9.97	879	-	892	1	26	K.GVPTGFVLPIRDIR.A
		1737.9847	1736.9775	1736.9938	-9.38	687	-	702	0	70	R.YSGLQPHVVVLVATVR.A
1093	Protein name	Specie	Swiss-Prot Acc. N°	MOWSE score	Coverage %	Queries matched	p-value	Theor. pI	Theor. Mw
	Alpha-aminoadipic semialdehyde synthase, mitochondrial	Rattus norvegicus	AASS_RAT	77	0.03	5	0.00014	6.46	103583
		Observed	Mr(expt)	Mr(calc)	ppm	Start		End	Miss	Ions	Peptide
		1089.5828	1088.5755	1088.5866	-10.19	902	-	910	0	25	K.EIYGPILER.I
		1130.5869	1129.5796	1129.5880	-7.39	66	-	74	1	35	R.AIHDKEYVR.A
1094	Protein name	Specie	Swiss-Prot Acc. N°	MOWSE score	Coverage %	Queries matched	p-value	Theor. pI	Theor. Mw
	2-oxoglutarate dehydrogenase, mitochondrial	Rattus norvegicus	ODO1_RAT	189	0.09	13	9.6e-016	6.3	117419
		Observed	Mr(expt)	Mr(calc)	ppm	Start		End	Miss	Ions	Peptide
		1312.6582	1311.6509	1311.6571	-4.74	261	-	270	1	15	R.STRFEEFLQR.K
		1497.7617	1496.7544	1496.7597	-3.48	687	-	698	1	77	R.HHVLHDQNVDKR.T
		2001.9936	2000.9864	2000.9915	-2.59	82	-	101	0	42	R.NTNAGAPPGTAYQSPLSLSR.S
1099	Protein name	Specie	Swiss-Prot Acc. N°	MOWSE score	Coverage %	Queries matched	p-value	Theor. pI	Theor. Mw
	Aldehyde dehydrogenase family1 member L1	Rattus norvegicus	AL1L1_RAT	117	0.16	15	1.5e-008	5.79	99976
		Observed	Mr(expt)	Mr(calc)	ppm	Start		End	Miss	Ions	Peptide
		1489.9023	1488.8951	1488.8201	50.3	100	-	112	0	69	R.HGSIIYHPSLLPR.H
1100	Protein name	Specie	Swiss-Prot Acc. N°	MOWSE score	Coverage %	Queries matched	p-value	Theor. pI	Theor. Mw
	2-oxoglutarate dehydrogenase, mitochondrial	Rattus norvegicus	ODO1_RAT	78	0.05	8	0.00012	6.3	117419
		Observed	Mr(expt)	Mr(calc)	ppm	Start		End	Miss	Ions	Peptide
		1497.7607	1496.7535	1496.7597	-4.14	687	-	698	1	37	R.HHVLHDQNVDKR.T
		2001.9927	2000.9854	2000.9915	-3.07	82	-	101	0	13	R.NTNAGAPPGTAYQSPLSLSR.S
1105	Protein name	Specie	Swiss-Prot Acc. N°	MOWSE score	Coverage %	Queries matched	p-value	Theor. pI	Theor. Mw
	Aldehyde dehydrogenase family1 member L1	Rattus norvegicus	AL1L1_RAT	445	0.22	21	2.4e-041	5.79	99976
		Observed	Mr(expt)	Mr(calc)	ppm	Start		End	Miss	Ions	Peptide
		1489.8197	1488.8124	1488.8201	-5.17	100	-	112	0	97	R.HGSIIYHPSLLPR.H
		1540.7693	1539.7620	1539.7682	-3.99	827	-	841	0	125	R.ANATEFGLASGVFTR.D
		1625.7445	1624.7372	1624.7455	-5.06	743	-	756	0	93	R.DTNHGPQNHEAHLR.K
1107	Protein name	Specie	Swiss-Prot Acc. N°	MOWSE score	Coverage %	Queries matched	p-value	Theor. pI	Theor. Mw
	Aldehyde dehydrogenase family1 member L1	Rattus norvegicus	AL1L1_RAT	467	0.29	27	1.5e-043	5.79	99976
		Observed	Mr(expt)	Mr(calc)	ppm	Start		End	Miss	Ions	Peptide
		1489.8175	1488.8102	1488.8201	-6.64	100	-	112	0	99	R.HGSIIYHPSLLPR.H
		1540.7671	1539.7598	1539.7682	-5.42	827	-	841	0	140	R.ANATEFGLASGVFTR.D
		1625.7418	1624.7345	1624.7455	-6.71	743	-	756	0	86	R.DTNHGPQNHEAHLR.K
1108	Protein name	Specie	Swiss-Prot Acc. N°	MOWSE score	Coverage %	Queries matched	p-value	Theor. pI	Theor. Mw
	Aldehyde dehydrogenase family1 member L1	Rattus norvegicus	AL1L1_RAT	435	0.26	25	2.4e-040	5.79	99976
		Observed	Mr(expt)	Mr(calc)	ppm	Start		End	Miss	Ions	Peptide
		1489.8175	1488.8102	1488.8201	-6.64	100	-	112	0	106	R.HGSIIYHPSLLPR.H
		1540.7660	1539.7587	1539.7682	-6.13	827	-	841	0	140	R.ANATEFGLASGVFTR.D
		1625.7421	1624.7348	1624.7455	-6.56	743	-	756	0	84	R.DTNHGPQNHEAHLR.K
1109	Protein name	Specie	Swiss-Prot Acc. N°	MOWSE score	Coverage %	Queries matched	p-value	Theor. pI	Theor. Mw
	Aldehyde dehydrogenase family1 member L1	Rattus norvegicus	AL1L1_RAT	61	0.05	5	0.0055	5.79	99976
		Observed	Mr(expt)	Mr(calc)	ppm	Start		End	Miss	Ions	Peptide
		1489.8173	1488.8100	1488.8201	-6.80	100	-	112	0	31	R.HGSIIYHPSLLPR.H
		1540.7721	1539.7648	1539.7682	-2.17	827	-	841	0	19	R.ANATEFGLASGVFTR.D
1110	Protein name	Specie	Swiss-Prot Acc. N°	MOWSE score	Coverage %	Queries matched	p-value	Theor. pI	Theor. Mw
	Aldehyde dehydrogenase family1 member L1	Rattus norvegicus	AL1L1_RAT	491	0.31	29	6.1e-46	5.79	99976
		Observed	Mr(expt)	Mr(calc)	ppm	Start		End	Miss	Ions	Peptide
		1489.8198	1488.8125	1488.8201	-5.08	100	-	112	0	112	R.HGSIIYHPSLLPR.H
		1540.7689	1539.7616	1539.7682	-4.23	827	-	841	0	136	R.ANATEFGLASGVFTR.D
		1625.7473	1624.7400	1624.7455	-3.34	743	-	756	0	78	R.DTNHGPQNHEAHLR.K
1111	Protein name	Specie	Swiss-Prot Acc. N°	MOWSE score	Coverage %	Queries matched	p-value	Theor. pI	Theor. Mw
	Aldehyde dehydrogenase1 family, member L2	Mus musculus	gi|21961590	148	0.11	10	5e-10	5.96	102184
		Observed	Mr(expt)	Mr(calc)	ppm	Start		End	Miss	Ions	Peptide
		1361.6697	1360.6624	1360.6735	-8.18	836	-	847	0	69	K.FQNGDIDGVLQR.A
		1599.7598	1598.7525	1598.7689	-10.25	848	-	862	0	39	R.ANNTEYGLASGVFTR.D
1112	Protein name	Specie	Swiss-Prot Acc. N°	MOWSE score	Coverage %	Queries matched	p-value	Theor. pI	Theor. Mw
	Sarcosine dehydrogenase, mitochondrial	Rattus norvegicus	SARDH_RAT	226	0.1	12	1.9e-019	6.15	102573
		Observed	Mr(expt)	Mr(calc)	ppm	Start		End	Miss	Ions	Peptide
		1025.5388	1024.5315	1024.5342	-2.56	580	-	588	0	44	K.FYLLGADAR.K
		1246.5974	1245.5901	1245.6003	-8.17	446	-	455	0	61	R.FHHSLTDHPR.W
		1700.8290	1699.8217	1699.8318	-5.95	468	-	482	0	64	K.NYSVVFPHDEPLAGR.N
1114	Protein name	Specie	Swiss-Prot Acc. N°	MOWSE score	Coverage %	Queries matched	p-value	Theor. pI	Theor. Mw
	Aldehyde dehydrogenase family1 member L1	Rattus norvegicus	AL1L1_RAT	259	0.18	17	9.6e-023	5.79	99976
		Observed	Mr(expt)	Mr(calc)	ppm	Start		End	Miss	Ions	Peptide
		1489.8157	1488.8084	1488.8201	-7.87	100	-	112	0	96	R.HGSIIYHPSLLPR.H
		1540.7654	1539.7581	1539.7682	-6.53	827	-	841	0	101	R.ANATEFGLASGVFTR.D
1115	Protein name	Specie	Swiss-Prot Acc. N°	MOWSE score	Coverage %	Queries matched	p-value	Theor. pI	Theor. Mw
	Sarcosine dehydrogenase, mitochondrial	Rattus norvegicus	SARDH_RAT	360	0.2	22	7.7e-033	6.15	102573
		Observed	Mr(expt)	Mr(calc)	ppm	Start		End	Miss	Ions	Peptide
		1246.5989	1245.5916	1245.6003	-6.99	446	-	455	0	71	R.FHHSLTDHPR.W
		1487.7556	1486.7483	1486.7562	-5.29	229	-	242	0	86	R.GAQVIENCAVTGIR.V
		1700.8302	1699.8229	1699.8318	-5.23	468	-	482	0	63	K.NYSVVFPHDEPLAGR.N
1116	Protein name	Specie	Swiss-Prot Acc. N°	MOWSE score	Coverage %	Queries matched	p-value	Theor. pI	Theor. Mw
	Sarcosine dehydrogenase, mitochondrial	Rattus norvegicus	SARDH_RAT	342	0.12	17	4.8e-031	6.15	102573
		Observed	Mr(expt)	Mr(calc)	ppm	Start		End	Miss	Ions	Peptide
		1246.6035	1245.5962	1245.6003	-3.27	446	-	455	0	71	R.FHHSLTDHPR.W
		1487.7592	1486.7519	1486.7562	-2.91	229	-	242	0	91	R.GAQVIENCAVTGIR.V
		1700.8346	1699.8273	1699.8318	-2.65	468	-	482	0	57	K.NYSVVFPHDEPLAGR.N
1117	Protein name	Specie	Swiss-Prot Acc. N°	MOWSE score	Coverage %	Queries matched	p-value	Theor. pI	Theor. Mw
	Sarcosine dehydrogenase, mitochondrial	Rattus norvegicus	SARDH_RAT	188	0.08	10	1.2e-015	6.15	102573
		Observed	Mr(expt)	Mr(calc)	ppm	Start		End	Miss	Ions	Peptide
		1246.5979	1245.5906	1245.6003	-7.78	446	-	455	0	50	R.FHHSLTDHPR.W
		1487.7556	1486.7483	1486.7562	-5.29	229	-	242	0	40	R.GAQVIENCAVTGIR.V
		1700.8315	1699.8243	1699.8318	-4.44	468	-	482	0	51	K.NYSVVFPHDEPLAGR.N
1119	Protein name	Specie	Swiss-Prot Acc. N°	MOWSE score	Coverage %	Queries matched	p-value	Theor. pI	Theor. Mw
	Sarcosine dehydrogenase, mitochondrial	Rattus norvegicus	SARDH_RAT	282	0.1	14	4.8e-025	6.15	102573
		Observed	Mr(expt)	Mr(calc)	ppm	Start		End	Miss	Ions	Peptide
		1246.5969	1245.5896	1245.6003	-8.56	446	-	455	0	73	R.FHHSLTDHPR.W
		1487.7560	1486.7487	1486.7562	-5.05	229	-	242	0	54	R.GAQVIENCAVTGIR.V
		1700.8308	1699.8235	1699.8318	-4.87	468	-	482	0	74	K.NYSVVFPHDEPLAGR.N
1121	Protein name	Specie	Swiss-Prot Acc. N°	MOWSE score	Coverage %	Queries matched	p-value	Theor. pI	Theor. Mw
	Elongation factor2	Rattus norvegicus	EF2_RAT	190	0.09	10	7.7e-016	6.41	96192
		Observed	Mr(expt)	Mr(calc)	ppm	Start		End	Miss	Ions	Peptide
		1091.5764	1090.5691	1090.5771	-7.31	2	-	10	0	60	M.VNFTVDQIR.A
		1378.7053	1377.6980	1377.7075	-6.83	728	-	739	0	63	R.CLYASVLTAQPR.L
		1615.7515	1614.7442	1614.7573	-8.11	482	-	495	0	26	K.TGTITTFEHAHNMR.V
1122	Protein name	Specie	Swiss-Prot Acc. N°	MOWSE score	Coverage %	Queries matched	p-value	Theor. pI	Theor. Mw
	Elongation factor2	Rattus norvegicus	EF2_RAT	200	0.09	12	7.7e-017	6.41	96192
		Observed	Mr(expt)	Mr(calc)	ppm	Start		End	Miss	Ions	Peptide
		1091.5789	1090.5716	1090.5771	-5.07	2	-	10	0	64	M.VNFTVDQIR.A
		1378.7096	1377.7023	1377.7075	-3.73	728	-	739	0	64	R.CLYASVLTAQPR.L
		1615.7598	1614.7525	1614.7573	-2.96	482	-	495	0	37	K.TGTITTFEHAHNMR.V
1123	Protein name	Specie	Swiss-Prot Acc. N°	MOWSE score	Coverage %	Queries matched	p-value	Theor. pI	Theor. Mw
	Cytoplasmic aconitate hydratase	Rattus norvegicus	ACOC_RAT	177	0.14	16	1.5e-014	6.72	98750
		Observed	Mr(expt)	Mr(calc)	ppm	Start		End	Miss	Ions	Peptide
		1108.6151	1107.6078	1107.6189	-9.99	32	-	40	1	27	R.YGRLPFSIR.V
		1382.6975	1381.6902	1381.6990	-6.34	21	-	31	1	77	K.FFNLNKLEDSR.Y
1129	Protein name	Specie	Swiss-Prot Acc. N°	MOWSE score	Coverage %	Queries matched	p-value	Theor. pI	Theor. Mw
	Dimethylglycine dehydrogenase, mitochondrial	Rattus norvegicus	M2GD_RAT	519	0.27	35	9.6e-049	6.91	96273
		Observed	Mr(expt)	Mr(calc)	ppm	Start		End	Miss	Ions	Peptide
		1104.5837	1103.5765	1103.5876	-10.09	237	-	246	0	82	R.IVNAAGFWAR.E
		1744.9126	1743.9053	1743.9155	-5.86	615	-	631	0	111	R.NITDELGVLGVAGPYAR.R
		1901.8927	1900.8854	1900.8955	-5.30	440	-	455	1	154	R.ESYGFNNIVGYPKEER.F
1135	Protein name	Specie	Swiss-Prot Acc. N°	MOWSE score	Coverage %	Queries matched	p-value	Theor. pI	Theor. Mw
	Serotransferrin	Rattus norvegicus	TRFE_RAT	361	0.29	26	6.1e-033	7.14	78512
		Observed	Mr(expt)	Mr(calc)	ppm	Start		End	Miss	Ions	Peptide
		1186.5326	1185.5253	1185.5349	-8.10	362	-	370	0	55	K.WCALSHQER.A
		1392.7562	1391.7490	1391.7561	-5.15	332	-	343	0	71	R.LYLGHSYVTAIR.N
		1656.7640	1655.7568	1655.7613	-2.76	252	-	264	0	99	R.KPVDQYEDCYLAR.I
1148	Protein name	Specie	Swiss-Prot Acc. N°	MOWSE score	Coverage %	Queries matched	p-value	Theor. pI	Theor. Mw
	Propionyl-CoA carboxylase alpha chain, mitochondrial	Rattus norvegicus	PCCA_RAT	219	0.13	10	9.6e-019	7.59	82198
		Observed	Mr(expt)	Mr(calc)	ppm	Start		End	Miss	Ions	Peptide
		1119.6718	1118.6645	1118.6560	7.56	486	-	495	0	32	R.GVTHNIPLLR.E
		1636.8758	1635.8686	1635.8733	-2.87	426	-	439	0	59	R.LSQYQEPIHLPGVR.V
		1898.9602	1897.9529	1897.9574	-2.35	409	-	425	1	88	R.VYAEDPYKSFGLPSIGR.L
1155	Protein name	Specie	Swiss-Prot Acc. N°	MOWSE score	Coverage %	Queries matched	p-value	Theor. pI	Theor. Mw
	78kDa glucose-regulated protein	Rattus norvegicus	GRP78_RAT	636	0.46	33	1.9e-060	5.07	72473
		Observed	Mr(expt)	Mr(calc)	ppm	Start		End	Miss	Ions	Peptide
		1815.9938	1814.9865	1814.9890	-1.38	198	-	214	1	143	R.IINEPTAAAIAYGLDKR.E
		1887.9659	1886.9587	1886.9639	-2.78	165	-	181	0	153	K.VTHAVVTVPAYFNDAQR.Q
		1934.0085	1933.0013	1933.0058	-2.33	475	-	492	0	166	K.DNHLLGTFDLTGIPPAPR.G
1161	Protein name	Specie	Swiss-Prot Acc. N°	MOWSE score	Coverage %	Queries matched	p-value	Theor. pI	Theor. Mw
	Heat shock cognate 71 kDa protein	Rattus norvegicus	HSP7C_RAT	445	0.35	26	2.4e-041	5.37	71055
		Observed	Mr(expt)	Mr(calc)	ppm	Start		End	Miss	Ions	Peptide
		1391.7146	1390.7073	1390.7180	-7.65	237	-	247	1	78	R.MVNHFIAEFKR.K
		1487.6883	1486.6811	1486.6940	-8.69	37	-	49	0	64	R.TTPSYVAFTDTER.L
		1981.9760	1980.9687	1980.9905	-11.03	138	-	155	0	145	K.TVTNAVVTVPAYFNDSQR.Q
1163	Protein name	Specie	Swiss-Prot Acc. N°	MOWSE score	Coverage %	Queries matched	p-value	Theor. pI	Theor. Mw
	rCG56002	Rattus norvegicus	gi|149036727	29	0.27	23	3.2e-0	6.22	61198
		Observed	Mr(expt)	Mr(calc)	ppm	Start		End	Miss	Ions	Peptide
		1089.5785	1088.5712	1088.5880	-15.38	23	-	32	0	71	R.WAGVPHAPVR.T
		1214.5543	1213.5470	1213.5702	-19.11	70	-	78	0	52	R.QFGHIYMYR.F
		1296.5870	1295.5798	1295.5968	-13.17	87	-	96	0	60	R.AYPIEQYPCR.T
1164	Protein name	Specie	Swiss-Prot Acc. N°	MOWSE score	Coverage %	Queries matched	p-value	Theor. pI	Theor. Mw
	rCG56002	Rattus norvegicus	gi|149036727	23	0.22	20	4e-019	6.22	61198
		Observed	Mr(expt)	Mr(calc)	ppm	Start		End	Miss	Ions	Peptide
		1089.5778	1088.5705	1088.5880	-16.05	23	-	32	0	52	R.WAGVPHAPVR.T
		1214.5560	1213.5488	1213.5702	-17.70	70	-	78	0	39	R.QFGHIYMYR.F
		1296.5886	1295.5813	1295.5968	-11.95	87	-	96	0	51	R.AYPIEQYPCR.T
1165	Protein name	Specie	Swiss-Prot Acc. N°	MOWSE score	Coverage %	Queries matched	p-value	Theor. pI	Theor. Mw
	Heat shock cognate 71 kDa protein	Rattus norvegicus	HSP7C_RAT	443	0.41	30	3.8e-041	5.37	71055
		Observed	Mr(expt)	Mr(calc)	ppm	Start		End	Miss	Ions	Peptide
		1391.7148	1390.7076	1390.7180	-7.47	237	-	247	1	78	R.MVNHFIAEFKR.K
		1487.6906	1486.6833	1486.6940	-7.21	37	-	49	0	76	R.TTPSYVAFTDTER.L
		1981.9828	1980.9755	1980.9905	-7.58	138	-	155	0	122	K.TVTNAVVTVPAYFNDSQR.Q
1169	Protein name	Specie	Swiss-Prot Acc. N°	MOWSE score	Coverage %	Queries matched	p-value	Theor. pI	Theor. Mw
	Serum albumin	Rattus norvegicus	ALBU_RAT	498	0.34	23	1.2e-046	6.09	70682
		Observed	Mr(expt)	Mr(calc)	ppm	Start		End	Miss	Ions	Peptide
		1455.7996	1454.7923	1454.7994	-4.88	361	-	372	1	86	R.RHPDYSVSLLLR.L
		1948.9133	1947.9061	1947.9109	-2.47	585	-	602	1	137	K.AADKDNCFATEGPNLVAR.S
		1960.0450	1959.0378	1959.0425	-2.43	435	-	452	1	133	R.YTQKAPQVSTPTLVEAAR.N
1172	Protein name	Specie	Swiss-Prot Acc. N°	MOWSE score	Coverage %	Queries matched	p-value	Theor. pI	Theor. Mw
	Serum albumin	Rattus norvegicus	ALBU_RAT	294	0.23	15	3e-026	6.09	70682
		Observed	Mr(expt)	Mr(calc)	ppm	Start		End	Miss	Ions	Peptide
		1455.7969	1454.7896	1454.7994	-6.72	361	-	372	1	34	R.RHPDYSVSLLLR.L
		1948.9169	1947.9096	1947.9109	-0.65	585	-	602	1	113	K.AADKDNCFATEGPNLVAR.S
		1960.0483	1959.0411	1959.0425	-0.75	435	-	452	1	57	R.YTQKAPQVSTPTLVEAAR.N
1173	Protein name	Specie	Swiss-Prot Acc. N°	MOWSE score	Coverage %	Queries matched	p-value	Theor. pI	Theor. Mw
	Serum albumin	Rattus norvegicus	ALBU_RAT	569	0.46	31	9.6e-054	6.09	70682
		Observed	Mr(expt)	Mr(calc)	ppm	Start		End	Miss	Ions	Peptide
		1455.7936	1454.7863	1454.7994	-8.99	361	-	372	1	94	R.RHPDYSVSLLLR.L
		1948.9115	1947.9042	1947.9109	-3.41	585	-	602	1	141	K.AADKDNCFATEGPNLVAR.S
		1960.0422	1959.0350	1959.0425	-3.86	435	-	452	1	130	R.YTQKAPQVSTPTLVEAAR.N
1181	Protein name	Specie	Swiss-Prot Acc. N°	MOWSE score	Coverage %	Queries matched	p-value	Theor. pI	Theor. Mw
	Serum albumin	Rattus norvegicus	ALBU_RAT	632	0.52	35	4.8e-060	6.09	70682
		Observed	Mr(expt)	Mr(calc)	ppm	Start		End	Miss	Ions	Peptide
		1455.7986	1454.7913	1454.7994	-5.55	361	-	372	1	84	R.RHPDYSVSLLLR.L
		1948.9154	1947.9081	1947.9109	-1.40	585	-	602	1	155	K.AADKDNCFATEGPNLVAR.S
		1960.0466	1959.0394	1959.0425	-1.62	435	-	452	1	140	R.YTQKAPQVSTPTLVEAAR.N
1186	Protein name	Specie	Swiss-Prot Acc. N°	MOWSE score	Coverage %	Queries matched	p-value	Theor. pI	Theor. Mw
	Serum albumin	Rattus norvegicus	ALBU_RAT	444	0.52	36	3e-041	6.09	70682
		Observed	Mr(expt)	Mr(calc)	ppm	Start		End	Miss	Ions	Peptide
		1455.7885	1454.7812	1454.7994	-12.51	361	-	372	1	76	R.RHPDYSVSLLLR.L
		1479.7750	1478.7677	1478.8497	-55.41	45	-	57	0	2	K.GLVLIAFSQYLQK.C
		1609.7705	1608.7632	1608.7824	-11.92	348	-	360	0	125	K.DVFLGTFLYEYSR.R
1191	Protein name	Specie	Swiss-Prot Acc. N°	MOWSE score	Coverage %	Queries matched	p-value	Theor. pI	Theor. Mw
	Delta-1-pyrroline-5-carboxylate dehydrogenase, mitochondrial	Cricetulus griseus	gi|344249754	93	0.13	7	0.0001	8.44	61076
		Observed	Mr(expt)	Mr(calc)	ppm	Start		End	Miss	Ions	Peptide
		1246.6578	1245.6506	1245.6578	-5.81	286	-	295	1	21	K.QVAQNLDRFR.T
		1682.8582	1681.8509	1681.8536	-1.62	514	-	529	0	45	R.ASGTNDKPGGPHYILR.W
1203	Protein name	Specie	Swiss-Prot Acc. N°	MOWSE score	Coverage %	Queries matched	p-value	Theor. pI	Theor. Mw
	UV excision repair protein RAD23 homolog B	Rattus norvegicus	RD23B_RAT	60	0.02	2	0.0077	4.77	43527
		Observed	Mr(expt)	Mr(calc)	ppm	Start		End	Miss	Ions	Peptide
		1176.5543	1175.5470	1175.5506	-3.00	281	-	289	0	54	R.NQPQFQQMR.Q
1212	Protein name	Specie	Swiss-Prot Acc. N°	MOWSE score	Coverage %	Queries matched	p-value	Theor. pI	Theor. Mw
	PREDICTED: aldehyde dehydrogenase 8 family, member A1-like isoform 2	Rattus norvegicus	gi|109460389	13	0.29	13	1e-008	7.08	54263
		Observed	Mr(expt)	Mr(calc)	ppm	Start		End	Miss	Ions	Peptide
		1169.6228	1168.6155	1168.6240	-7.27	298	-	306	1	47	R.SIYNEFLKR.F
		1729.7501	1728.7428	1728.7560	-7.58	278	-	292	0	37	R.SSFANQGEICLCTSR.I
1213	Protein name	Specie	Swiss-Prot Acc. N°	MOWSE score	Coverage %	Queries matched	p-value	Theor. pI	Theor. Mw
	Pyruvatekinase isozymes R/L	Rattus norvegicus	KPYR_RAT	183	0.13	9	3.8e-015	6.45	62504
		Observed	Mr(expt)	Mr(calc)	ppm	Start		End	Miss	Ions	Peptide
		1090.5883	1089.5810	1089.5931	-11.09	436	-	443	1	20	R.QLFEELRR.A
		1318.7097	1317.7024	1317.7153	-9.76	480	-	490	0	48	R.SAQLLSQYRPR.A
		1403.6970	1402.6897	1402.6994	-6.85	199	-	209	0	64	K.TVWVDYHNITR.V
1216	Protein name	Specie	Swiss-Prot Acc. N°	MOWSE score	Coverage %	Queries matched	p-value	Theor. pI	Theor. Mw
	Proteindisulfide-isomerase A3	Rattus norvegicus	PDIA3_RAT	461	0.36	24	6.1e-043	5.88	57044
		Observed	Mr(expt)	Mr(calc)	ppm	Start		End	Miss	Ions	Peptide
		1529.7669	1528.7596	1528.7674	-5.13	352	-	363	1	105	R.FLQEYFDGNLKR.Y
		1652.7592	1651.7519	1651.7590	-4.33	105	-	119	1	60	K.IFRDGEEAGAYDGPR.T
		1746.9196	1745.9123	1745.9213	-5.16	289	-	304	1	140	K.TFLDAGHKLNFAVASR.K
1217	Protein name	Specie	Swiss-Prot Acc. N°	MOWSE score	Coverage %	Queries matched	p-value	Theor. pI	Theor. Mw
	Liver carboxylesterase 4	Rattus norvegicus	EST4_RAT	224	0.16	9	3e-019	6.29	62668
		Observed	Mr(expt)	Mr(calc)	ppm	Start		End	Miss	Ions	Peptide
		1708.7969	1707.7896	1707.8005	-6.40	172	-	186	0	95	R.LGIWGFFSTGDEHSR.G
		2181.0955	2180.0882	2180.1015	-6.09	461	-	480	0	92	K.HVVGDHADDLYSVFGAPILR.D
1219	Protein name	Specie	Swiss-Prot Acc. N°	MOWSE score	Coverage %	Queries matched	p-value	Theor. pI	Theor. Mw
	Proteindisulfide-isomerase A3	Rattus norvegicus	PDIA3_RAT	527	0.46	33	1.5e-049	5.88	57044
		Observed	Mr(expt)	Mr(calc)	ppm	Start		End	Miss	Ions	Peptide
		1529.7678	1528.7605	1528.7674	-4.49	352	-	363	1	110	R.FLQEYFDGNLKR.Y
		1652.7606	1651.7533	1651.7590	-3.44	105	-	119	1	75	K.IFRDGEEAGAYDGPR.T
		1746.9197	1745.9124	1745.9213	-5.09	289	-	304	1	143	K.TFLDAGHKLNFAVASR.K
1226	Protein name	Specie	Swiss-Prot Acc. N°	MOWSE score	Coverage %	Queries matched	p-value	Theor. pI	Theor. Mw
	Formimidoyl transferase-cyclodeaminase	Rattus norvegicus	FTCD_RAT	411	0.43	25	6.1e-038	5.8	59504
		Observed	Mr(expt)	Mr(calc)	ppm	Start		End	Miss	Ions	Peptide
		2193.1577	2192.1504	2192.1590	-3.89	394	-	414	0	47	R.LIPPFHAASAQLTSLVDADAR.A
		2254.1082	2253.1009	2253.1100	-4.04	47	-	67	0	83	R.TVYTFVGQPECVVEGALSAAR.T
		2315.2004	2314.1932	2314.2056	-5.38	321	-	341	0	153	R.IIEYLVPDSGPEQSLLDASLR.A
1229	Protein name	Specie	Swiss-Prot Acc. N°	MOWSE score	Coverage %	Queries matched	p-value	Theor. pI	Theor. Mw
	Calreticulin	Rattus norvegicus	CALR_RAT	249	0.2	9	9.6e-022	4.33	48137
		Observed	Mr(expt)	Mr(calc)	ppm	Start		End	Miss	Ions	Peptide
		1784.8423	1783.8350	1783.8377	-1.48	208	-	222	1	78	K.IKDPDAAKPEDWDER.A
		2085.9775	2084.9703	2084.9763	-2.90	56	-	73	2	98	K.FYGDQEKDKGLQTSQDAR.F
		2856.3723	2855.3650	2855.3800	-5.24	163	-	185	1	18	R.CKDDEFTHLYTLIVRPDNTYEVK.I
1231	Protein name	Specie	Swiss-Prot Acc. N°	MOWSE score	Coverage %	Queries matched	p-value	Theor. pI	Theor. Mw
	Methylmalonate-semialdehyde dehydrogenase[acylating], mitochondrial	Rattus norvegicus	MMSA_RAT	492	0.45	29	4.8e-046	8.47	58227
		Observed	Mr(expt)	Mr(calc)	ppm	Start		End	Miss	Ions	Peptide
		1041.5721	1040.5649	1040.5655	-0.57	332	-	339	0	56	K.WLPELVER.A
		1745.9808	1744.9736	1744.9835	-5.70	108	-	121	2	101	R.YQQLIKENLKEIAR.L
		1887.9114	1886.9041	1886.9163	-6.44	256	-	272	0	150	K.AISFVGSNQAGEYIFER.G
1246	Protein name	Specie	Swiss-Prot Acc. N°	MOWSE score	Coverage %	Queries matched	p-value	Theor. pI	Theor. Mw
	Alpha-1-antiproteinase	Rattus norvegicus	A1AT_RAT	67	0.06	6	0.0016	5.7	46278
		Observed	Mr(expt)	Mr(calc)	ppm	Start		End	Miss	Ions	Peptide
		1153.5713	1152.5640	1152.5788	-12.85	214	-	222	0	22	K.RPFNPEHTR.D
		1467.7459	1466.7386	1466.7531	-9.90	212	-	222	1	14	K.WKRPFNPEHTR.D
1260	Protein name	Specie	Swiss-Prot Acc. N°	MOWSE score	Coverage %	Queries matched	p-value	Theor. pI	Theor. Mw
	Alanine-glyoxylate aminotransferase 2, mitochondrial	Rattus norvegicus	AGT2_RAT	348	0.3	19	1.2e-031	8.83	57905
		Observed	Mr(expt)	Mr(calc)	ppm	Start		End	Miss	Ions	Peptide
		1013.4608	1012.4535	1012.4727	-18.88	472	-	480	0	42	R.GGNFSQTFR.I
		1423.6840	1422.6767	1422.6892	-8.77	181	-	192	0	118	R.AYSNHTDIISFR.G
		1565.7249	1564.7176	1564.7304	-8.21	312	-	326	0	95	R.GGVCIADEVQTGFGR.L
1261	Protein name	Specie	Swiss-Prot Acc. N°	MOWSE score	Coverage %	Queries matched	p-value	Theor. pI	Theor. Mw
	Glutathione synthetase	Rattus norvegicus	GSHB_RAT	286	0.23	14	1.9e-025	5.48	52597
		Observed	Mr(expt)	Mr(calc)	ppm	Start		End	Miss	Ions	Peptide
		1745.8483	1744.8410	1744.8494	-4.84	254	-	267	0	77	R.LFMEDQEVAVVYFR.D
		1763.9197	1762.9124	1762.9213	-5.07	142	-	158	0	61	K.QIEINTISASFGGLASR.T
		2076.1401	2075.1329	2075.1375	-2.22	139	-	158	1	93	K.ALKQIEINTISASFGGLASR.T
1262	Protein name	Specie	Swiss-Prot Acc. N°	MOWSE score	Coverage %	Queries matched	p-value	Theor. pI	Theor. Mw
	4-trimethylaminobutyraldehyde dehydrogenase	Rattus norvegicus	AL9A1_RAT	310	0.37	19	7.7e-028	6.57	54530
		Observed	Mr(expt)	Mr(calc)	ppm	Start		End	Miss	Ions	Peptide
		1540.7698	1539.7625	1539.7682	-3.68	412	-	426	0	111	R.ANDTTFGLAAGVFTR.D
		2570.2549	2569.2476	2569.2608	-5.16	199	-	223	0	114	K.AGAPNGLFNVVQGGAATGQFLCQHR.D
1268	Protein name	Specie	Swiss-Prot Acc. N°	MOWSE score	Coverage %	Queries matched	p-value	Theor. pI	Theor. Mw
	Alanine-glyoxylate aminotransferase 2, mitochondrial	Rattus norvegicus	AGT2_RAT	133	0.12	7	3.8e-010	8.33	57905
		Observed	Mr(expt)	Mr(calc)	ppm	Start		End	Miss	Ions	Peptide
		1013.4686	1012.4613	1012.4727	-11.22	472	-	480	0	14	R.GGNFSQTFR.I
		1423.6899	1422.6827	1422.6892	-4.57	181	-	192	0	93	R.AYSNHTDIISFR.G
1270	Protein name	Specie	Swiss-Prot Acc. N°	MOWSE score	Coverage %	Queries matched	p-value	Theor. pI	Theor. Mw
	Phenylalanine-4-hydroxylase	Rattus norvegicus	PH4H_RAT	228	0.22	14	1.2e-019	5.76	52303
		Observed	Mr(expt)	Mr(calc)	ppm	Start		End	Miss	Ions	Peptide
		1016.5275	1015.5202	1015.5240	-3.70	116	-	123	0	27	K.NTVPWFPR.T
		1223.5916	1222.5843	1222.5917	-6.09	262	-	270	0	59	R.VFHCTQYIR.H
		1462.8054	1461.7981	1461.8092	-7.59	401	-	413	0	39	R.TFAATIPRPFSVR.Y
1271	Protein name	Specie	Swiss-Prot Acc. N°	MOWSE score	Coverage %	Queries matched	p-value	Theor. pI	Theor. Mw
	Succinate-semialdehyde dehydrogenase, mitochondrial	Rattus norvegicus	SSDH_RAT	77	0.13	7	0.00015	8.35	56723
		Observed	Mr(expt)	Mr(calc)	ppm	Start		End	Miss	Ions	Peptide
		1986.9824	1985.9751	1985.9847	-4.79	92	-	108	2	34	R.AAYDAFSSWKEISVKER.S
		2003.9817	2002.9744	2002.9861	-5.83	401	-	418	0	17	R.HQSGGNFFEPTLLSNVTR.D
1273	Protein name	Specie	Swiss-Prot Acc. N°	MOWSE score	Coverage %	Queries matched	p-value	Theor. pI	Theor. Mw
	Hydroxymethylglutaryl-CoA synthase, mitochondrial	Rattus norvegicus	HMCS2_RAT	523	0.35	22	3.8e-049	8.86	57332
		Observed	Mr(expt)	Mr(calc)	ppm	Start		End	Miss	Ions	Peptide
		1095.6372	1094.6299	1094.6448	-13.56	222	-	231	0	92	K.APLVLEQGLR.G
		1853.9304	1852.9231	1852.9432	-10.80	76	-	92	1	162	K.FNNVEAGKYTVGLGQTR.M
		1884.9042	1883.8969	1883.9206	-12.60	407	-	424	0	174	R.IGAFSYGSGLAASFFSFR.V
1275	Protein name	Specie	Swiss-Prot Acc. N°	MOWSE score	Coverage %	Queries matched	p-value	Theor. pI	Theor. Mw
	Alpha-enolase	Rattus norvegicus	ENOA_RAT	165	0.27	11	2.4e-013	6.16	47440
		Observed	Mr(expt)	Mr(calc)	ppm	Start		End	Miss	Ions	Peptide
		2192.0100	2191.0027	2191.0256	-10.42	234	-	253	0	154	K.AGYTDQVVIGMDVAASEFYR.A
1277	Protein name	Specie	Swiss-Prot Acc. N°	MOWSE score	Coverage %	Queries matched	p-value	Theor. pI	Theor. Mw
	Phenylalanine-4-hydroxylase	Rattus norvegicus	PH4H_RAT	265	0.3	16	2.4e-023	5.76	52303
		Observed	Mr(expt)	Mr(calc)	ppm	Start		End	Miss	Ions	Peptide
		1016.5259	1015.5187	1015.5240	-5.21	116	-	123	0	32	K.NTVPWFPR.T
		1223.5885	1222.5812	1222.5917	-8.59	262	-	270	0	61	R.VFHCTQYIR.H
		1462.8059	1461.7986	1461.8092	-7.25	401	-	413	0	43	R.TFAATIPRPFSVR.Y
1296	Protein name	Specie	Swiss-Prot Acc. N°	MOWSE score	Coverage %	Queries matched	p-value	Theor. pI	Theor. Mw
	Ifi47 protein	Rattus norvegicus	gi|44890246	160	0.27	9	3.2e-01	5.63	47598
		Observed	Mr(expt)	Mr(calc)	ppm	Start		End	Miss	Ions	Peptide
		1797.9844	1796.9771	1796.9785	-0.77	380	-	396	1	56	K.GGLGSSVVQALKVYYTR.T
		1835.9259	1834.9186	1834.9254	-3.68	149	-	164	0	61	R.VGFANYDFFIIISSSR.F
1298	Protein name	Specie	Swiss-Prot Acc. N°	MOWSE score	Coverage %	Queries matched	p-value	Theor. pI	Theor. Mw
	Betaine--homocysteine S-methyltransferase 1	Rattus norvegicus	BHMT1_RAT	454	0.68	32	3e-042	8.02	45404
		Observed	Mr(expt)	Mr(calc)	ppm	Start		End	Miss	Ions	Peptide
		1728.7572	1727.7499	1727.7548	-2.84	295	-	308	0	95	R.YIGGCCGFEPYHIR.A
		1816.8937	1815.8864	1815.8904	-2.19	41	-	57	0	100	K.AGPWTPEAAVEHPEAVR.Q
		1861.9435	1860.9362	1860.9410	-2.60	259	-	274	0	112	K.QGFIDLPEFPFGLEPR.V
1300	Protein name	Specie	Swiss-Prot Acc. N°	MOWSE score	Coverage %	Queries matched	p-value	Theor. pI	Theor. Mw
	Eukaryotic initiation factor 4A-II	Rattus norvegicus	IF4A2_RAT	326	0.29	15	1.9e-029	5.33	46601
		Observed	Mr(expt)	Mr(calc)	ppm	Start		End	Miss	Ions	Peptide
		1050.5404	1049.5331	1049.5440	-10.37	163	-	170	1	27	R.VFDMLNRR.Y
		1555.7030	1554.6957	1554.7058	-6.48	179	-	191	0	92	K.MFVLDEADEMLSR.G
		1827.9297	1826.9224	1826.9315	-4.98	47	-	62	0	117	R.GIYAYGFEKPSAIQQR.A
1301	Protein name	Specie	Swiss-Prot Acc. N°	MOWSE score	Coverage %	Queries matched	p-value	Theor. pI	Theor. Mw
	Betaine--homocysteine S-methyltransferase 1	Rattus norvegicus	BHMT1_RAT	488	0.64	27	1.2e-045	8.02	45404
		Observed	Mr(expt)	Mr(calc)	ppm	Start		End	Miss	Ions	Peptide
		1728.7461	1727.7388	1727.7548	-9.27	295	-	308	0	118	R.YIGGCCGFEPYHIR.A
		1816.8825	1815.8752	1815.8904	-8.37	41	-	57	0	105	K.AGPWTPEAAVEHPEAVR.Q
		1861.9311	1860.9239	1860.9410	-9.22	259	-	274	0	118	K.QGFIDLPEFPFGLEPR.V
1310	Protein name	Specie	Swiss-Prot Acc. N°	MOWSE score	Coverage %	Queries matched	p-value	Theor. pI	Theor. Mw
	Betaine--homocysteine S-methyltransferase 1	Rattus norvegicus	BHMT1_RAT	548	0.68	39	1.2e-051	8.02	45404
		Observed	Mr(expt)	Mr(calc)	ppm	Start		End	Miss	Ions	Peptide
		1728.7164	1727.7092	1727.7548	-26.44	295	-	308	0	115	R.YIGGCCGFEPYHIR.A
		1816.8549	1815.8476	1815.8904	-23.57	41	-	57	0	129	K.AGPWTPEAAVEHPEAVR.Q
		1861.9009	1860.8936	1860.9410	-25.49	259	-	274	0	137	K.QGFIDLPEFPFGLEPR.V
1314	Protein name	Specie	Swiss-Prot Acc. N°	MOWSE score	Coverage %	Queries matched	p-value	Theor. pI	Theor. Mw
	3-ketoacyl-CoA thiolase, mitochondrial	Rattus norvegicus	THIM_RAT	375	0.46	19	2.4e-034	8.09	42244
		Observed	Mr(expt)	Mr(calc)	ppm	Start		End	Miss	Ions	Peptide
		1083.5879	1082.5806	1082.5985	-16.52	270	-	278	1	60	K.KHNFTPLAR.V
		2562.2744	2561.2671	2561.2802	-5.11	15	-	38	1	141	R.TPFGAYGGLLKDFTATDLTEFAAR.A
		2718.3953	2717.3880	2717.3813	2.45	14	-	38	2	48	K.RTPFGAYGGLLKDFTATDLTEFAAR.A
1323	Protein name	Specie	Swiss-Prot Acc. N°	MOWSE score	Coverage %	Queries matched	p-value	Theor. pI	Theor. Mw
	Argininosuccinate synthase	Rattus norvegicus	ASSY_RAT	391	0.45	25	6.1e-036	7.63	46752
		Observed	Mr(expt)	Mr(calc)	ppm	Start		End	Miss	Ions	Peptide
		1590.8563	1589.8490	1589.8712	-13.91	87	-	100	0	49	R.YLLGTSLARPCIAR.K
		1692.9597	1691.9524	1691.9723	-11.73	349	-	363	1	124	K.VQVSVFKGQVYILGR.E
		2374.0725	2373.0652	2373.0889	-9.95	317	-	335	0	133	K.FAELVYTGFWHSPECEFVR.H
1326	Protein name	Specie	Swiss-Prot Acc. N°	MOWSE score	Coverage %	Queries matched	p-value	Theor. pI	Theor. Mw
	Argininosuccinate synthase	Rattus norvegicus	ASSY_RAT	144	0.23	8	3e-011	7.63	46752
		Observed	Mr(expt)	Mr(calc)	ppm	Start		End	Miss	Ions	Peptide
		2374.1399	2373.1326	2373.0889	18.4	317	-	335	0	128	K.FAELVYTGFWHSPECEFVR.H
1332	Protein name	Specie	Swiss-Prot Acc. N°	MOWSE score	Coverage %	Queries matched	p-value	Theor. pI	Theor. Mw
	Keratin, type I cytoskeletal 18	Rattus norvegicus	K1C18_RAT	115	0.29	13	2.4e-008	5.17	47732
		Observed	Mr(expt)	Mr(calc)	ppm	Start		End	Miss	Ions	Peptide
		1041.5878	1040.5805	1040.5978	-16.65	143	-	151	0	26	R.IVLQIDNAR.L
1337	Protein name	Specie	Swiss-Prot Acc. N°	MOWSE score	Coverage %	Queries matched	p-value	Theor. pI	Theor. Mw
	Aspartate aminotransferase, cytoplasmic	Rattus norvegicus	AATC_RAT	374	0.63	26	3e-034	6.73	46628
		Observed	Mr(expt)	Mr(calc)	ppm	Start		End	Miss	Ions	Peptide
		1012.4813	1011.4740	1011.4774	-3.35	260	-	267	0	62	K.NFGLYNER.V
		1297.6586	1296.6513	1296.6575	-4.76	294	-	305	0	90	R.ITWSNPPAQGAR.I
		1511.7792	1510.7719	1510.7780	-4.05	43	-	55	0	102	R.TDDSQPWVLPVVR.K
1341	Protein name	Specie	Swiss-Prot Acc. N°	MOWSE score	Coverage %	Queries matched	p-value	Theor. pI	Theor. Mw
	Actin, cytoplasmic 1	Rattus norvegicus	ACTB_RAT	157	0.07	4	1.5e-012	5.29	42052
		Observed	Mr(expt)	Mr(calc)	ppm	Start		End	Miss	Ions	Peptide
		1198.6981	1197.6908	1197.6982	-6.16	29	-	39	0	51	R.AVFPSIVGRPR.H
		1790.8873	1789.8801	1789.8846	-2.56	239	-	254	0	95	K.SYELPDGQVITIGNER.F
1344	Protein name	Specie	Swiss-Prot Acc. N°	MOWSE score	Coverage %	Queries matched	p-value	Theor. pI	Theor. Mw
	Creatinekinase B-type	Rattus norvegicus	KCRB_RAT	93	0.05	4	4.2e-006	5.39	42983
		Observed	Mr(expt)	Mr(calc)	ppm	Start		End	Miss	Ions	Peptide
		1230.5477	1229.5405	1229.5434	-2.39	139	-	148	0	22	R.GFCLPPHCSR.G
		1303.7208	1302.7136	1302.7183	-3.66	33	-	43	0	58	K.VLTPELYAELR.A
1345	Protein name	Specie	Swiss-Prot Acc. N°	MOWSE score	Coverage %	Queries matched	p-value	Theor. pI	Theor. Mw
	Actin, cytoplasmic 1	Rattus norvegicus	ACTB_RAT	288	0.25	11	1.2e-025	5.29	42052
		Observed	Mr(expt)	Mr(calc)	ppm	Start		End	Miss	Ions	Peptide
		1198.6951	1197.6878	1197.6982	-8.71	29	-	39	0	54	R.AVFPSIVGRPR.H
		1516.7084	1515.7011	1515.6954	3.77	360	-	372	0	62	K.QEYDESGPSIVHR.K
		1790.8871	1789.8798	1789.8846	-2.70	239	-	254	0	103	K.SYELPDGQVITIGNER.F
1354	Protein name	Specie	Swiss-Prot Acc. N°	MOWSE score	Coverage %	Queries matched	p-value	Theor. pI	Theor. Mw
	Actin, cytoplasmic 1	Rattus norvegicus	ACTB_RAT	95	0.07	4	2.5e-006	5.29	42052
		Observed	Mr(expt)	Mr(calc)	ppm	Start		End	Miss	Ions	Peptide
		1198.6979	1197.6906	1197.6982	-6.36	29	-	39	0	29	R.AVFPSIVGRPR.H
		1790.8874	1789.8802	1789.8846	-2.49	239	-	254	0	53	K.SYELPDGQVITIGNER.F
1356	Protein name	Specie	Swiss-Prot Acc. N°	MOWSE score	Coverage %	Queries matched	p-value	Theor. pI	Theor. Mw
	Aspartate aminotransferase, mitochondrial	Rattus norvegicus	AATM_RAT	416	0.52	27	1.9e-038	9.13	47683
		Observed	Mr(expt)	Mr(calc)	ppm	Start		End	Miss	Ions	Peptide
		1138.5272	1137.5199	1137.5237	-3.29	171	-	180	0	89	R.DAGMQLQGYR.Y
		1794.0352	1793.0279	1793.0311	-1.82	310	-	325	0	62	K.ILIRPLYSNPPLNGAR.I
		2011.0504	2010.0431	2010.0476	-2.21	154	-	170	0	111	R.DVFLPKPSWGNHTPIFR.D
1357	Protein name	Specie	Swiss-Prot Acc. N°	MOWSE score	Coverage %	Queries matched	p-value	Theor. pI	Theor. Mw
	Serum paraoxonase/arylesterase2	Rattus norvegicus	PON2_RAT	145	0.12	7	2.4e-011	5.3	39764
		Observed	Mr(expt)	Mr(calc)	ppm	Start		End	Miss	Ions	Peptide
		1184.6254	1183.6181	1183.6237	-4.73	192	-	200	0	39	K.YLETYLNLR.W
		1869.9436	1868.9363	1868.9421	-3.09	290	-	305	0	69	K.LFVYDPNHPPSSEVLR.I
1363	Protein name	Specie	Swiss-Prot Acc. N°	MOWSE score	Coverage %	Queries matched	p-value	Theor. pI	Theor. Mw
	Fructose-bisphosphate aldolase B	Rattus norvegicus	ALDOB_RAT	217	0.12	6	1.5e-018	8.66	40049
		Observed	Mr(expt)	Mr(calc)	ppm	Start		End	Miss	Ions	Peptide
		1053.5612	1052.5539	1052.5589	-4.81	290	-	297	0	21	R.CPLPRPWK.L
		2158.0474	2157.0401	2157.0484	-3.85	154	-	173	0	169	R.ISDQCPSSLAIQENANALAR.Y
1365	Protein name	Specie	Swiss-Prot Acc. N°	MOWSE score	Coverage %	Queries matched	p-value	Theor. pI	Theor. Mw
	Fructose-bisphosphate aldolase B	Rattus norvegicus	ALDOB_RAT	121	0.21	8	6.1e-009	8.66	40049
		Observed	Mr(expt)	Mr(calc)	ppm	Start		End	Miss	Ions	Peptide
		2158.0469	2157.0396	2157.0484	-4.07	154	-	173	0	92	R.ISDQCPSSLAIQENANALAR.Y
1366	Protein name	Specie	Swiss-Prot Acc. N°	MOWSE score	Coverage %	Queries matched	p-value	Theor. pI	Theor. Mw
	Serum paraoxonase/lactonase 3	Rattus norvegicus	PON3_RAT	147	0.11	5	1.5e-011	5.49	39604
		Observed	Mr(expt)	Mr(calc)	ppm	Start		End	Miss	Ions	Peptide
		1479.7459	1478.7386	1478.7479	-6.31	85	-	96	0	51	R.IFLMDLNEPYPK.A
		1811.9487	1810.9415	1810.9465	-2.78	290	-	305	0	76	K.LLIYNPEDPPGSEVLR.I
1370	Protein name	Specie	Swiss-Prot Acc. N°	MOWSE score	Coverage %	Queries matched	p-value	Theor. pI	Theor. Mw
	Fructose-1,6-bisphosphatase 1	Rattus norvegicus	F16P1_RAT	224	0.18	9	3e-019	5.54	40040
		Observed	Mr(expt)	Mr(calc)	ppm	Start		End	Miss	Ions	Peptide
		1419.6942	1418.6869	1418.6942	-5.15	232	-	244	1	76	K.KFPPDNSAPYGAR.Y
		1547.7898	1546.7825	1546.7892	-4.32	231	-	244	2	79	R.KKFPPDNSAPYGAR.Y
1371	Protein name	Specie	Swiss-Prot Acc. N°	MOWSE score	Coverage %	Queries matched	p-value	Theor. pI	Theor. Mw
	Fructose-1,6-bisphosphatase 1	Rattus norvegicus	F16P1_RAT	183	0.18	9	3.8e-015	5.54	40040
		Observed	Mr(expt)	Mr(calc)	ppm	Start		End	Miss	Ions	Peptide
		1419.6918	1418.6845	1418.6942	-6.87	232	-	244	1	62	K.KFPPDNSAPYGAR.Y
		1547.7891	1546.7818	1546.7892	-4.79	231	-	244	2	59	R.KKFPPDNSAPYGAR.Y
1374	Protein name	Specie	Swiss-Prot Acc. N°	MOWSE score	Coverage %	Queries matched	p-value	Theor. pI	Theor. Mw
	Fructose-1,6-bisphosphatase 1	Rattus norvegicus	ALDOB_RAT	240	0.16	8	7.7e-021	8.66	40049
		Observed	Mr(expt)	Mr(calc)	ppm	Start		End	Miss	Ions	Peptide
		1053.5685	1052.5612	1052.5589	2.15	290	-	297	0	35	R.CPLPRPWK.L
		2158.0525	2157.0452	2157.0484	-1.47	154	-	173	0	156	R.ISDQCPSSLAIQENANALAR.Y
1378	Protein name	Specie	Swiss-Prot Acc. N°	MOWSE score	Coverage %	Queries matched	p-value	Theor. pI	Theor. Mw
	Fructose-1,6-bisphosphatase 1	Rattus norvegicus	F16P1_RAT	255	0.25	10	2.4e-022	5.54	40040
		Observed	Mr(expt)	Mr(calc)	ppm	Start		End	Miss	Ions	Peptide
		1419.6960	1418.6888	1418.6942	-3.86	232	-	244	1	120	K.KFPPDNSAPYGAR.Y
		1547.7896	1546.7823	1546.7892	-4.48	231	-	244	2	81	R.KKFPPDNSAPYGAR.Y
1381	Protein name	Specie	Swiss-Prot Acc. N°	MOWSE score	Coverage %	Queries matched	p-value	Theor. pI	Theor. Mw
	Adipocyte plasmamembrane-associated protein	Rattus norvegicus	APMAP_RAT	171	0.17	9	6.1e-014	5.64	42207
		Observed	Mr(expt)	Mr(calc)	ppm	Start		End	Miss	Ions	Peptide
		1187.6464	1186.6391	1186.6458	-5.70	131	-	140	1	39	K.GLFEVNPQKR.S
		1517.7299	1516.7226	1516.7310	-5.57	172	-	183	1	40	K.IYFTDSSSKWQR.R
		1698.8737	1697.8664	1697.8737	-4.29	321	-	335	1	48	R.YSLVLEVSDSGAFRR.S
1384	Protein name	Specie	Swiss-Prot Acc. N°	MOWSE score	Coverage %	Queries matched	p-value	Theor. pI	Theor. Mw
	Fructose-1,6-bisphosphatase 1	Rattus norvegicus	F16P1_RAT	316	0.43	16	1.9e-028	5.54	40040
		Observed	Mr(expt)	Mr(calc)	ppm	Start		End	Miss	Ions	Peptide
		1419.6934	1418.6861	1418.6942	-5.75	232	-	244	1	102	K.KFPPDNSAPYGAR.Y
		1547.7894	1546.7822	1546.7892	-4.56	231	-	244	2	105	R.KKFPPDNSAPYGAR.Y
1388	Protein name	Specie	Swiss-Prot Acc. N°	MOWSE score	Coverage %	Queries matched	p-value	Theor. pI	Theor. Mw
	Farnesyl pyrophosphate synthase	Rattus norvegicus	FPPS_RAT	93	0.13	6	4.1e-006	5.29	41146
		Observed	Mr(expt)	Mr(calc)	ppm	Start		End	Miss	Ions	Peptide
		1683.7576	1682.7503	1682.7576	-4.36	312	-	324	1	38	R.SVFFKYEEDSYNR.L
		1924.9425	1923.9352	1923.9366	-0.74	312	-	326	2	32	R.SVFFKYEEDSYNRLK.S
1391	Protein name	Specie	Swiss-Prot Acc. N°	MOWSE score	Coverage %	Queries matched	p-value	Theor. pI	Theor. Mw
	Arginase-1	Rattus norvegicus	ARGI1_RAT	284	0.26	10	3e-025	6.76	35122
		Observed	Mr(expt)	Mr(calc)	ppm	Start		End	Miss	Ions	Peptide
		1444.7091	1443.7018	1443.7068	-3.43	211	-	222	0	81	K.VMEETFSYLLGR.K
		1838.9735	1837.9662	1837.9720	-3.15	292	-	308	1	141	R.TVNTAVALTLSCFGTKR.E
		2215.1643	2214.1570	2214.1685	-5.16	173	-	191	1	16	K.DIVYIGLRDVDPGEHYIIK.T
1393	Protein name	Specie	Swiss-Prot Acc. N°	MOWSE score	Coverage %	Queries matched	p-value	Theor. pI	Theor. Mw
	Arginase-1	Rattus norvegicus	ARGI1_RAT	199	0.08	4	9.6e-017	6.76	35122
		Observed	Mr(expt)	Mr(calc)	ppm	Start		End	Miss	Ions	Peptide
		1444.7117	1443.7044	1443.7068	-1.66	211	-	222	0	85	K.VMEETFSYLLGR.K
		1838.9766	1837.9693	1837.9720	-1.49	292	-	308	1	98	R.TVNTAVALTLSCFGTKR.E
1404	Protein name	Specie	Swiss-Prot Acc. N°	MOWSE score	Coverage %	Queries matched	p-value	Theor. pI	Theor. Mw
	3-oxo-5-beta-steroid 4-dehydrogenase	Rattus norvegicus	AK1D1_RAT	169	0.33	15	9.6e-014	6.18	37639
		Observed	Mr(expt)	Mr(calc)	ppm	Start		End	Miss	Ions	Peptide
		1149.6000	1148.5927	1148.6050	-10.74	164	-	173	1	51	K.SLGVSNFNRR.Q
		1428.7214	1427.7142	1427.7231	-6.26	76	-	86	2	40	K.VKREEIFYCGK.L
1406	Protein name	Specie	Swiss-Prot Acc. N°	MOWSE score	Coverage %	Queries matched	p-value	Theor. pI	Theor. Mw
	Glyceraldehyde-3-phosphate dehydrogenase	Rattus norvegicus	G3P_RAT	182	0.15	6	4.8e-015	8.14	36090
		Observed	Mr(expt)	Mr(calc)	ppm	Start		End	Miss	Ions	Peptide
		1032.5918	1031.5845	1031.5876	-3.01	2	-	11	1	55	M.VKVGVNGFGR.I
		1779.7933	1778.7861	1778.7900	-2.21	308	-	321	0	105	K.LISWYDNEYGYSNR.V
1407	Protein name	Specie	Swiss-Prot Acc. N°	MOWSE score	Coverage %	Queries matched	p-value	Theor. pI	Theor. Mw
	3-oxo-5-beta-steroid 4-dehydrogenase	Rattus norvegicus	AK1D1_RAT	54	0.06	5	0.03	6.18	37639
		Observed	Mr(expt)	Mr(calc)	ppm	Start		End	Miss	Ions	Peptide
		1149.5974	1148.5901	1148.6050	-12.98	164	-	173	1	22	K.SLGVSNFNRR.Q
		1428.7227	1427.7154	1427.7231	-5.40	76	-	86	2	8	K.VKREEIFYCGK.L
1412	Protein name	Specie	Swiss-Prot Acc. N°	MOWSE score	Coverage %	Queries matched	p-value	Theor. pI	Theor. Mw
	3-alpha-hydroxy steroid dehydrogenase	Rattus norvegicus	DIDH_RAT	203	0.38	11	3.8e-017	6.67	37517
		Observed	Mr(expt)	Mr(calc)	ppm	Start		End	Miss	Ions	Peptide
		1540.7123	1539.7050	1539.8310	-81.84	85	-	96	0	51	K.LWSTFHRPELVR.T
		1633.5436	1632.5363	1632.6481	-68.49	310	-	322	0	88	K.YFDDHPNHPFTDE.-
1420	Protein name	Specie	Swiss-Prot Acc. N°	MOWSE score	Coverage %	Queries matched	p-value	Theor. pI	Theor. Mw
	Glycerol-3-phosphate dehydrogenase[NAD+], cytoplasmic	Rattus norvegicus	GPDA_RAT	154	0.16	7	3e-012	6.16	38112
		Observed	Mr(expt)	Mr(calc)	ppm	Start		End	Miss	Ions	Peptide
		1538.7261	1537.7188	1537.7235	-3.08	36	-	48	0	80	R.VTMWVFEEDIGGR.K
		1611.8124	1610.8051	1610.8165	-7.07	21	-	35	0	47	K.IVGSNASQLAHFDPR.V
1422	Protein name	Specie	Swiss-Prot Acc. N°	MOWSE score	Coverage %	Queries matched	p-value	Theor. pI	Theor. Mw
	L-lactate dehydrogenase A chain	Rattus norvegicus	LDHA_RAT	428	0.38	19	1.2e-039	8.45	36712
		Observed	Mr(expt)	Mr(calc)	ppm	Start		End	Miss	Ions	Peptide
		1071.5328	1070.5256	1070.5331	-7.05	170	-	177	1	35	R.FRYLMGER.L
		2309.1489	2308.1417	2308.1448	-1.35	213	-	232	2	148	K.SLNPQLGTDADKEQWKDVHK.Q
		2393.3174	2392.3101	2392.3326	-9.38	77	-	99	2	139	K.IVSSKDYSVTANSKLVIITAGAR.Q
1428	Protein name	Specie	Swiss-Prot Acc. N°	MOWSE score	Coverage %	Queries matched	p-value	Theor. pI	Theor. Mw
	Beta-lactamase-like protein 2	Rattus norvegicus	LACB2_RAT	252	0.16	8	4.8e-022	5.9	32749
		Observed	Mr(expt)	Mr(calc)	ppm	Start		End	Miss	Ions	Peptide
		1030.5615	1029.5542	1029.5607	-6.27	210	-	217	0	52	K.ILEYISHR.N
		1346.7244	1345.7171	1345.7288	-8.73	256	-	266	0	53	K.MAEHNLLLHLR.K
		1900.9979	1899.9906	1899.9955	-2.56	192	-	209	0	113	K.ANIIYPGHGPVIHNAEAK.I
1429	Protein name	Specie	Swiss-Prot Acc. N°	MOWSE score	Coverage %	Queries matched	p-value	Theor. pI	Theor. Mw
	Glycerol-3-phosphate dehydrogenase[NAD+], cytoplasmic	Rattus norvegicus	GPDA_RAT	128	0.16	6	1.2e-009	6.16	38112
		Observed	Mr(expt)	Mr(calc)	ppm	Start		End	Miss	Ions	Peptide
		1538.7234	1537.7161	1537.7235	-4.82	36	-	48	0	55	R.VTMWVFEEDIGGR.K
		1611.8112	1610.8039	1610.8165	-7.83	21	-	35	0	50	K.IVGSNASQLAHFDPR.V
1433	Protein name	Specie	Swiss-Prot Acc. N°	MOWSE score	Coverage %	Queries matched	p-value	Theor. pI	Theor. Mw
	Ester hydrolase C11 orf 54 homolog	RattusnorvegicusPE	CK054_RAT	98	0.07	4	1.4e-006	6.16	35427
		Observed	Mr(expt)	Mr(calc)	ppm	Start		End	Miss	Ions	Peptide
		1337.5608	1336.5535	1336.5652	-8.78	179	-	189	0	37	R.TGEHNFVSCMR.Q
		1513.7335	1512.7262	1512.7321	-3.87	303	-	315	2	48	R.IDQPKETHAFGRD.-
1438	Protein name	Specie	Swiss-Prot Acc. N°	MOWSE score	Coverage %	Queries matched	p-value	Theor. pI	Theor. Mw
	Sulfotransferase 1A1	Rattus norvegicus	ST1A1_RAT	202	0.44	18	4.8e-017	6.37	34169
		Observed	Mr(expt)	Mr(calc)	ppm	Start		End	Miss	Ions	Peptide
		1909.9231	1908.9158	1908.9251	-4.87	82	-	99	0	130	K.CPGVPSGLETLEETPAPR.L
1441	Protein name	Specie	Swiss-Prot Acc. N°	MOWSE score	Coverage %	Queries matched	p-value	Theor. pI	Theor. Mw
	Thiosulfate sulfurtransferase	Rattus norvegicus	THTR_RAT	65	0.16	5	0.0025	7.71	33614
		Observed	Mr(expt)	Mr(calc)	ppm	Start		End	Miss	Ions	Peptide
		1351.6508	1350.6435	1350.6568	-9.87	31	-	42	0	37	R.VLDASWYSPGTR.Q
1443	Protein name	Specie	Swiss-Prot Acc. N°	MOWSE score	Coverage %	Queries matched	p-value	Theor. pI	Theor. Mw
	Thiosulfate sulfurtransferase	Rattus norvegicus	THTR_RAT	88	0.13	4	1.3e-005	7.71	33614
		Observed	Mr(expt)	Mr(calc)	ppm	Start		End	Miss	Ions	Peptide
		1351.6519	1350.6446	1350.6568	-9.06	31	-	42	0	69	R.VLDASWYSPGTR.Q
1445	Protein name	Specie	Swiss-Prot Acc. N°	MOWSE score	Coverage %	Queries matched	p-value	Theor. pI	Theor. Mw
	Guanine nucleotide-binding protein subunit beta-2-like1	Rattus norvegicus	GBLP_RAT	163	0.13	7	3.8e-013	7.6	35511
		Observed	Mr(expt)	Mr(calc)	ppm	Start		End	Miss	Ions	Peptide
		1059.5931	1058.5859	1058.5873	-1.35	309	-	317	0	56	R.VWQVTIGTR.-
		1562.7828	1561.7756	1561.7849	-5.95	45	-	57	1	41	K.LTRDETNYGIPQR.A
		1981.8661	1980.8588	1980.8636	-2.42	140	-	155	0	40	K.YTVQDESHSEWVSCVR.F
1447	Protein name	Specie	Swiss-Prot Acc. N°	MOWSE score	Coverage %	Queries matched	p-value	Theor. pI	Theor. Mw
	Regucalcin	Rattus norvegicus	RGN_RAT	166	0.13	6	1.9e-013	5.27	33939
		Observed	Mr(expt)	Mr(calc)	ppm	Start		End	Miss	Ions	Peptide
		1195.5595	1194.5522	1194.5604	-6.89	214	-	223	0	35	K.LWVACYNGGR.V
		1855.8821	1854.8748	1854.8822	-3.97	113	-	129	0	104	R.YFAGTMAEETAPAVLER.H
1449	Protein name	Specie	Swiss-Prot Acc. N°	MOWSE score	Coverage %	Queries matched	p-value	Theor. pI	Theor. Mw
	D-beta-hydroxybutyrate dehydrogenase, mitochondrial	Rattus norvegicus	BDH_RAT	532	0.52	27	4.8e-050	9.01	38576
		Observed	Mr(expt)	Mr(calc)	ppm	Start		End	Miss	Ions	Peptide
		1629.7212	1628.7139	1628.7234	-5.85	315	-	325	0	68	R.YHPMDYYWWLR.M
		2136.0886	2135.0813	2135.0899	-4.00	233	-	252	0	144	K.VSVVEPGNFIAATSLYSPER.I
		2318.1553	2317.1480	2317.1584	-4.47	109	-	128	1	172	R.TIQLNVCNSEEVEKAVETVR.S
1450	Protein name	Specie	Swiss-Prot Acc. N°	MOWSE score	Coverage %	Queries matched	p-value	Theor. pI	Theor. Mw
	Hydroxyacyl-coenzyme A dehydrogenase, mitochondrial	Rattus norvegicus	HCDH_RAT	77	0.2	10	0.00016	8.83	34540
		Observed	Mr(expt)	Mr(calc)	ppm	Start		End	Miss	Ions	Peptide
		2126.1145	2125.1072	2125.1103	-1.43	203	-	221	2	30	K.TLGKHPVSCKDTPGFIVNR.L
1460	Protein name	Specie	Swiss-Prot Acc. N°	MOWSE score	Coverage %	Queries matched	p-value	Theor. pI	Theor. Mw
	Nitrilase homolog 1	Rattus norvegicus	NIT1_RAT	211	0.35	13	6.1e-018	5.93	32697
		Observed	Mr(expt)	Mr(calc)	ppm	Start		End	Miss	Ions	Peptide
		1161.7074	1160.7001	1160.6203	68.8	271	-	279	0	78	R.QHLPVFQHR.R
		1316.7338	1315.7265	1315.6707	42.4	261	-	270	0	22	R.IDLHFLQQMR.Q+Oxidation(M)
		1664.8249	1663.8177	1663.7777	24.0	84	-	97	0	4	R.ECGIWLSLGGFHER.G+Trp->Kynurenin(W)
		1910.9992	1909.9919	1909.9760	8.30	42	-	58	0	46	R.LGACLAFLPEAFDFIAR.N
1463	Protein name	Specie	Swiss-Prot Acc. N°	MOWSE score	Coverage %	Queries matched	p-value	Theor. pI	Theor. Mw
	Proteasome activator complex subunit1	Rattus norvegicus	PSME1_RAT	107	0.12	4	1.5e-007	5.77	28730
		Observed	Mr(expt)	Mr(calc)	ppm	Start		End	Miss	Ions	Peptide
		1871.9526	1870.9454	1870.9061	21.0	199	-	213	0	90	R.QLVHELDEAEYQEIR.L
1471	Protein name	Specie	Swiss-Prot Acc. N°	MOWSE score	Coverage %	Queries matched	p-value	Theor. pI	Theor. Mw
	Nicotinate-nucleotide pyrophosphorylase [carboxylating]	Rattus norvegicus	NADC_RAT	124	0.13	5	3e-009	5.98	31619
		Observed	Mr(expt)	Mr(calc)	ppm	Start		End	Miss	Ions	Peptide
		1437.8468	1436.8395	1436.7412	68.4	285	-	297	0	85	K.LYAEGDIPVPHAR.R
		1754.0354	1753.0281	1752.9747	30.5	87	-	102	1	24	K.VAEVRGPAHHLLLGER.V
1473	Protein name	Specie	Swiss-Prot Acc. N°	MOWSE score	Coverage %	Queries matched	p-value	Theor. pI	Theor. Mw
	Thiopurine S-methyltransferase	Rattus norvegicus	TPMT_RAT	153	0.37	13	3.8e-012	6.31	27959
		Observed	Mr(expt)	Mr(calc)	ppm	Start		End	Miss	Ions	Peptide
		1505.8699	1504.8626	1504.7787	55.8	47	-	59	1	20	K.HFDTFLKGQSGLR.V
		1565.9392	1564.9319	1564.8573	47.7	78	-	92	0	59	R.GHTVVGVEISEIGIR.E
		2075.9683	2074.9610	2074.9452	7.60	118	-	135	0	36	K.SSSGNISLYCCSIFDLPR.A
1477	Protein name	Specie	Swiss-Prot Acc. N°	MOWSE score	Coverage %	Queries matched	p-value	Theor. pI	Theor. Mw
	Electron transfer flavoprotein subunit beta	Rattus norvegicus	ETFB_RAT	497	0.45	17	1.5e-046	7.6	27898
		Observed	Mr(expt)	Mr(calc)	ppm	Start		End	Miss	Ions	Peptide
		1339.8207	1338.8134	1338.7143	74.0	222	-	233	0	69	K.VSVISVEEPPQR.L
		1603.0092	1602.0019	1601.9392	39.1	111	-	124	2	82	K.LAEKEKVDLLFLGK.Q
		1904.8932	1903.8859	1903.8557	15.9	36	-	51	0	23	K.HSMNPFCEIAVEEAVR.L+Oxidation(M)
		1957.9740	1956.9667	1956.9397	13.8	60	-	76	0	102	K.EIIAVSCGPPQCQETIR.T
		2156.1480	2155.1407	2155.1386	0.99	86	-	106	0	163	R.GIHVEVPGAEAENLGPLQVAR.V
1480	Protein name	Specie	Swiss-Prot Acc. N°	MOWSE score	Coverage %	Queries matched	p-value	Theor. pI	Theor. Mw
	Isoamyl acetate-hydrolyzing esterase 1 homolog	Rattus norvegicus	IAH1_RAT	165	0.19	9	2.4e-013	5.63	28386
		Observed	Mr(expt)	Mr(calc)	ppm	Start		End	Miss	Ions	Peptide
		1446.8998	1445.8925	1445.7990	64.7	152	-	164	1	51	K.LNRLNVAVGEYAK.A
		1541.8535	1540.8462	1540.7634	53.8	100	-	112	0	100	K.QHVPLDEYSANLR.D
1483	Protein name	Specie	Swiss-Prot Acc. N°	MOWSE score	Coverage %	Queries matched	p-value	Theor. pI	Theor. Mw
	Electron transfer flavoprotein subunit beta	Rattus norvegicus	ETFB_RAT	91	0.17	5	6.1e-006	7.6	27898
		Observed	Mr(expt)	Mr(calc)	ppm	Start		End	Miss	Ions	Peptide
		1339.8179	1338.8106	1338.7143	71.9	222	-	233	0	15	K.VSVISVEEPPQR.L
		2156.1458	2155.1385	2155.1386	-0.04	86	-	106	0	60	R.GIHVEVPGAEAENLGPLQVAR.V
1486	Protein name	Specie	Swiss-Prot Acc. N°	MOWSE score	Coverage %	Queries matched	p-value	Theor. pI	Theor. Mw
	Glutathione S-transferase Mu2	Rattus norvegicus	GSTM2_RAT	578	0.78	34	1.2e-054	6.9	25857
		Observed	Mr(expt)	Mr(calc)	ppm	Start		End	Miss	Ions	Peptide
		1251.6106	1250.6033	1250.6118	-6.75	2	-	11	0	70	M.PMTLGYWDIR.G
		1267.5984	1266.5911	1266.6067	-12.30	2	-	11	0	(62)	M.PMTLGYWDIR.G+Oxidation(M)
		1728.7980	1727.7907	1727.8011	-6.02	109	-	122	0	117	R.LQLAMVCYSPDFER.K
		1744.7925	1743.7852	1743.7960	-6.20	109	-	122	0	(50)	R.LQLAMVCYSPDFER.K+Oxidation(M)
		1898.9936	1897.9864	1897.9938	-3.91	53	-	69	0	146	K.LGLDFPNLPYLIDGSHK.I
		1996.0127	1995.0054	1995.0102	-2.39	153	-	168	0	141	K.ITYVDFLVYDVLDQHR.I
1488	Protein name	Specie	Swiss-Prot Acc. N°	MOWSE score	Coverage %	Queries matched	p-value	Theor. pI	Theor. Mw
	Glutathione S-transferase alpha-5	Rattus norvegicus	GSTA5_RAT	52	0.14	5	0.048	8.42	25388
		Observed	Mr(expt)	Mr(calc)	ppm	Start		End	Miss	Ions	Peptide
		1385.8352	1384.8279	1384.7252	74.2	2	-	13	0	32	M.PGKPVLHYFDGR.G
1489	Protein name	Specie	Swiss-Prot Acc. N°	MOWSE score	Coverage %	Queries matched	p-value	Theor. pI	Theor. Mw
	Peroxiredoxin-4	Rattus norvegicus	PRDX4_RAT	366	0.28	11	1.9e-033	6.18	31216
		Observed	Mr(expt)	Mr(calc)	ppm	Start		End	Miss	Ions	Peptide
		1345.8851	1344.8779	1344.7765	75.3	203	-	214	1	101	R.GLFIIDDKGVLR.Q
		1624.8289	1623.8216	1623.7529	42.3	189	-	202	0	97	K.DYGVYLEDSGHTLR.G
		2198.9531	2197.9459	2197.9487	-1.30	50	-	68	0	123	R.ENECHFYAGGQVYPGEVSR.V
		2456.0681	2455.0608	2455.0975	-14.93	48	-	68	1	12	R.TRENECHFYAGGQVYPGEVSR.V
1495	Protein name	Specie	Swiss-Prot Acc. N°	MOWSE score	Coverage %	Queries matched	p-value	Theor. pI	Theor. Mw
	protein ETHE1, mitochondrial	Rattus norvegicus	gi|157819563	33	0.44	9	7.9e-0	5.65	28172
		Observed	Mr(expt)	Mr(calc)	ppm	Start		End	Miss	Ions	Peptide
		1576.9454	1575.9382	1575.8620	48.3	47	-	60	0	69	R.EAILIDPVLETAHR.D
		1706.8378	1705.8305	1705.7730	33.7	33	-	46	1	40	K.SCTYTYLLGDRDSR.E
		2040.0319	2039.0246	2039.0072	8.52	105	-	124	0	159	R.LSGAQADLHIGEGDSIPFGR.F
		2334.1443	2333.1370	2333.1699	-14.09	72	-	92	0	26	K.LLYAVNTHCHADHITGSGVLR.S
1496	Protein name	Specie	Swiss-Prot Acc. N°	MOWSE score	Coverage %	Queries matched	p-value	Theor. pI	Theor. Mw
	Carbonic anhydrase 3	Rattus norvegicus	CAH3_RAT	439	0.45	17	9.6e-041	6.89	29698
		Observed	Mr(expt)	Mr(calc)	ppm	Start		End	Miss	Ions	Peptide
		1113.6323	1112.6250	1112.5139	99.9	68	-	76	0	78	R.VVFDDTFDR.S
		1581.8821	1580.8748	1580.8099	41.0	114	-	126	0	95	K.YAAELHLVHWNPK.Y+Trp->Kynurenin(W)
		1616.8335	1615.8262	1615.7665	37.0	68	-	80	1	23	R.VVFDDTFDRSMLR.G+Oxidation(M)
		1860.0845	1859.0772	1859.0404	19.8	152	-	167	2	40	R.EKGEFQILLDALDKIK.T
		2064.9163	2063.9090	2063.8982	5.22	172	-	188	0	86	K.EAPFNHFDPSCLFPACR.D
		2250.0122	2249.0049	2249.0146	-4.31	170	-	188	1	21	K.GKEAPFNHFDPSCLFPACR.D
		2359.1008	2358.0936	2358.1240	-12.93	37	-	57	1	32	K.DIRHDPSLQPWSVSYDPGSAK.T+Trp->Kynurenin(W)
		2747.3606	2746.3533	2746.4442	-33.10	227	-	251	0	10	R.SLFASAENEPPVPLVGNWRPPQPIK.G+Trp->Kynurenin(W)
1504	Protein name	Specie	Swiss-Prot Acc. N°	MOWSE score	Coverage %	Queries matched	p-value	Theor. pI	Theor. Mw
	Endoplasmic reticulum resident protein 29	Rattus norvegicus	ERP29_RAT	76	0.05	2	0.00021	6.23	28614
		Observed	Mr(expt)	Mr(calc)	ppm	Start		End	Miss	Ions	Peptide
		1660.8842	1659.8769	1659.8104	40.1	209	-	223	0	68	K.ILDQGEDFPASELAR.I
1506	Protein name	Specie	Swiss-Prot Acc. N°	MOWSE score	Coverage %	Queries matched	p-value	Theor. pI	Theor. Mw
	Glutathione S-transferase alpha-1	Rattus norvegicus	GSTA1_RAT	132	0.4	10	4.8e-010	8.87	25705
		Observed	Mr(expt)	Mr(calc)	ppm	Start		End	Miss	Ions	Peptide
		1245.7008	1244.6935	1244.5898	83.3	142	-	152	0	100	K.SHGQDYLVGNR.L
1507	Protein name	Specie	Swiss-Prot Acc. N°	MOWSE score	Coverage %	Queries matched	p-value	Theor. pI	Theor. Mw
	Glutathione S-transferase alpha-2	Rattus norvegicus	GSTA2_RAT	374	0.32	15	3e-034	8.89	25657
		Observed	Mr(expt)	Mr(calc)	ppm	Start		End	Miss	Ions	Peptide
		1245.7037	1244.6965	1244.5898	85.7	142	-	152	0	102	K.SHGQDYLVGNR.L
		1585.9119	1584.9046	1584.8372	42.5	139	-	152	1	14	K.VLKSHGQDYLVGNR.L
		1615.8929	1614.8857	1614.8226	39.0	142	-	155	1	43	K.SHGQDYLVGNRLTR.V
		1745.9957	1744.9885	1744.9399	27.8	70	-	84	1	109	R.AILNYIATKYDLYGK.D
		2136.1111	2135.1038	2135.0972	3.08	70	-	87	2	52	R.AILNYIATKYDLYGKDMK.E+Oxidation(M)
1508	Protein name	Specie	Swiss-Prot Acc. N°	MOWSE score	Coverage %	Queries matched	p-value	Theor. pI	Theor. Mw
	Glutathione S-transferase alpha-3	Rattus norvegicus	GSTA3_RAT	139	0.13	6	9.6e-011	8.78	25360
		Observed	Mr(expt)	Mr(calc)	ppm	Start		End	Miss	Ions	Peptide
		1245.7063	1244.6990	1244.5898	87.8	142	-	152	0	101	K.SHGQDYLVGNR.L
		1385.8269	1384.8196	1384.7252	68.2	2	-	13	0	20	M.PGKPVLHYFDGR.G
1509	Protein name	Specie	Swiss-Prot Acc. N°	MOWSE score	Coverage %	Queries matched	p-value	Theor. pI	Theor. Mw
	Carbonic anhydrase 3	Rattus norvegicus	CAH3_RAT	477	0.56	27	1.5e-044	6.89	29698
		Observed	Mr(expt)	Mr(calc)	ppm	Start		End	Miss	Ions	Peptide
		1581.8867	1580.8794	1580.8099	44.0	114	-	126	0	96	K.YAAELHLVHWNPK.Y+Trp->Kynurenin(W)
		1616.8373	1615.8300	1615.7665	39.3	68	-	80	1	36	R.VVFDDTFDRSMLR.G+Oxidation(M)
		2064.9182	2063.9109	2063.8982	6.17	172	-	188	0	109	K.EAPFNHFDPSCLFPACR.D
		2250.0090	2249.0018	2249.0146	-5.73	170	-	188	1	88	K.GKEAPFNHFDPSCLFPACR.D
		2359.1055	2358.0982	2358.1240	-10.96	37	-	57	1	39	K.DIRHDPSLQPWSVSYDPGSAK.T+Trp->Kynurenin(W)
		2747.3686	2746.3614	2746.4442	-30.17	227	-	251	0	54	R.SLFASAENEPPVPLVGNWRPPQPIK.G+Trp->Kynurenin(W)
		2775.3601	2774.3528	2774.4391	-31.11	227	-	251	0	(25)	R.SLFASAENEPPVPLVGNWRPPQPIK.G+Dioxidation(W)
1510	Protein name	Specie	Swiss-Prot Acc. N°	MOWSE score	Coverage %	Queries matched	p-value	Theor. pI	Theor. Mw
	Carbonic anhydrase 3	Rattus norvegicus	CAH3_RAT	340	0.45	19	7.7e-031	6.89	29698
		Observed	Mr(expt)	Mr(calc)	ppm	Start		End	Miss	Ions	Peptide
		1581.8855	1580.8782	1580.8099	43.2	114	-	126	0	77	K.YAAELHLVHWNPK.Y+Trp->Kynurenin(W)
		1616.8392	1615.8320	1615.7665	40.5	68	-	80	1	27	R.VVFDDTFDRSMLR.G+Oxidation(M)
		1860.0902	1859.0829	1859.0404	22.9	152	-	167	2	42	R.EKGEFQILLDALDKIK.T
		2064.9187	2063.9114	2063.8982	6.40	172	-	188	0	82	K.EAPFNHFDPSCLFPACR.D
		2250.0164	2249.0091	2249.0146	-2.47	170	-	188	1	30	K.GKEAPFNHFDPSCLFPACR.D
		2359.1038	2358.0965	2358.1240	-11.69	37	-	57	1	29	K.DIRHDPSLQPWSVSYDPGSAK.T+Trp->Kynurenin(W)
		2747.3606	2746.3533	2746.4442	-33.10	227	-	251	0	22	R.SLFASAENEPPVPLVGNWRPPQPIK.G+Trp->Kynurenin(W)
		2775.3557	2774.3484	2774.4391	-32.69	227	-	251	0	(20)	R.SLFASAENEPPVPLVGNWRPPQPIK.G+Dioxidation(W)
1512	Protein name	Specie	Swiss-Prot Acc. N°	MOWSE score	Coverage %	Queries matched	p-value	Theor. pI	Theor. Mw
	Glutathione S-transferase alpha-4	Rattus norvegicus	GSTA4_RAT	102	0.05	2	4.8e-007	6.77	25550
		Observed	Mr(expt)	Mr(calc)	ppm	Start		End	Miss	Ions	Peptide
		1478.8713	1477.8641	1477.7678	65.2	205	-	217	0	96	R.KPPPDGHYVDVVR.T
1514	Protein name	Specie	Swiss-Prot Acc. N°	MOWSE score	Coverage %	Queries matched	p-value	Theor. pI	Theor. Mw
	NADH dehydrogenase [ubiquinone] flavoprotein 2, mitochondrial	Rattus norvegicus	NDUV2_RAT	175	0.39	14	2.4e-014	6.23	27703
		Observed	Mr(expt)	Mr(calc)	ppm	Start		End	Miss	Ions	Peptide
		1672.8259	1671.8187	1671.7603	34.9	111	-	123	0	18	R.VYEVATFYTMYNR.K+Oxidation(M)
		1795.8705	1794.8632	1794.8215	23.2	129	-	142	0	3	K.YHIQVCTTTPCMLR.D+Oxidation(M)
		2397.9846	2396.9773	2397.0033	-10.83	42	-	61	0	100	R.DTPENNPDTPFDFTPENYER.I
1522	Protein name	Specie	Swiss-Prot Acc. N°	MOWSE score	Coverage %	Queries matched	p-value	Theor. pI	Theor. Mw
	Glutathione S-transferase P	Rattus norvegicus	GSTP1_RAT	139	0.12	4	9.6e-011	6.89	23652
		Observed	Mr(expt)	Mr(calc)	ppm	Start		End	Miss	Ions	Peptide
		1351.8425	1350.8353	1350.7336	75.2	2	-	12	0	81	M.PPYTIVYFPVR.G
		1854.9617	1853.9544	1853.9159	20.8	56	-	71	0	46	K.FEDGDLTLYQSNAILR.H
1523	Protein name	Specie	Swiss-Prot Acc. N°	MOWSE score	Coverage %	Queries matched	p-value	Theor. pI	Theor. Mw
	biliverdin reductase B (flavinreductase(NADPH)) (predicted), isoform CRA_c	Rattus norvegicus	gi|149056527	25	0.35	9	2e-020	6.03	19126
		Observed	Mr(expt)	Mr(calc)	ppm	Start		End	Miss	Ions	Peptide
		1141.6676	1140.6603	1140.5499	96.9	149	-	157	0	37	K.HDLGHFMLR.C+Oxidation(M)
		1211.7085	1210.7012	1210.5942	88.4	95	-	104	0	82	R.LQDVTDDHIR.M
		2190.2078	2189.2005	2189.2056	-2.34	15	-	35	0	94	R.TGLTTLAQAVQAGYEVTVLVR.D
1524	Protein name	Specie	Swiss-Prot Acc. N°	MOWSE score	Coverage %	Queries matched	p-value	Theor. pI	Theor. Mw
	Peroxiredoxin-1	Rattus norvegicus	PRDX1_RAT	305	0.25	7	2.4e-027	8.27	22323
		Observed	Mr(expt)	Mr(calc)	ppm	Start		End	Miss	Ions	Peptide
		1196.7318	1195.7245	1195.6237	84.3	159	-	168	0	43	R.LVQAFQFTDK.H
		1359.8898	1358.8825	1358.7922	66.5	129	-	140	1	110	R.GLFIIDDKGILR.Q
		1983.0365	1982.0292	1982.0109	9.25	111	-	128	1	113	R.TIAQDYGVLKADEGISFR.G
1528	Protein name	Specie	Swiss-Prot Acc. N°	MOWSE score	Coverage %	Queries matched	p-value	Theor. pI	Theor. Mw
	Abhydrolase domain-containing protein 14B	Rattus norvegicus	ABHEB_RAT	122	0.16	4	4.8e-009	5.65	22718
		Observed	Mr(expt)	Mr(calc)	ppm	Start		End	Miss	Ions	Peptide
		1679.8754	1678.8681	1678.8063	36.8	43	-	56	0	64	R.FSSETWQNLGTLHR.L+Trp->Kynurenin(W)
		2194.0938	2193.0865	2193.0888	-1.07	130	-	149	1	51	R.GYVPVAPICTDKINAADYAR.V
1530	Protein name	Specie	Swiss-Prot Acc. N°	MOWSE score	Coverage %	Queries matched	p-value	Theor. pI	Theor. Mw
	Abhydrolase domain-containing protein 14B	Rattus norvegicus	ABHEB_RAT	182	0.16	5	4.8e-015	5.65	22718
		Observed	Mr(expt)	Mr(calc)	ppm	Start		End	Miss	Ions	Peptide
		1679.8783	1678.8710	1678.8063	38.5	43	-	56	0	67	R.FSSETWQNLGTLHR.L+Trp->Kynurenin(W)
		2194.0950	2193.0877	2193.0888	-0.51	130	-	149	1	101	R.GYVPVAPICTDKINAADYAR.V
1540	Protein name	Specie	Swiss-Prot Acc. N°	MOWSE score	Coverage %	Queries matched	p-value	Theor. pI	Theor. Mw
	Peptidyl-prolyl cis-trans isomerase F, mitochondrial	Rattus norvegicus	PPIF_RAT	54	0.14	2	0.031	9.3	22138
		Observed	Mr(expt)	Mr(calc)	ppm	Start		End	Miss	Ions	Peptide
		1773.9323	1772.9250	1772.8733	29.1	118	-	132	1	37	K.SIYGSRFPDENFTLK.H
1543	Protein name	Specie	Swiss-Prot Acc. N°	MOWSE score	Coverage %	Queries matched	p-value	Theor. pI	Theor. Mw
	Cofilin-1	Rattus norvegicus	COF1_RAT	60	0.18	5	0.0078	8.22	18749
		Observed	Mr(expt)	Mr(calc)	ppm	Start		End	Miss	Ions	Peptide
		2303.1211	2302.1138	2302.1375	-10.31	128	-	146	2	43	K.LTGIKHELQANCYEEVKDR.C
1544	Protein name	Specie	Swiss-Prot Acc. N°	MOWSE score	Coverage %	Queries matched	p-value	Theor. pI	Theor. Mw
	Peptidyl-prolyl cis-trans isomerase A	Rattus norvegicus	PPIA_RAT	329	0.43	14	9.6e-030	8.34	18091
		Observed	Mr(expt)	Mr(calc)	ppm	Start		End	Miss	Ions	Peptide
		1242.7051	1241.6978	1241.5942	83.5	45	-	55	1	54	K.GFGYKGSSFHR.I
		1452.8352	1451.8279	1451.7483	54.9	20	-	31	1	54	R.VCFELFADKVPK.T
		1519.8684	1518.8611	1518.7831	51.4	119	-	131	1	34	K.TEWLDGKHVVFGK.V+Trp->Kynurenin(W)
		1598.8099	1597.8027	1597.7381	40.4	56	-	69	0	(5)	R.IIPGFMCQGGDFTR.H
		1614.8054	1613.7981	1613.7331	40.3	56	-	69	0	32	R.IIPGFMCQGGDFTR.H+Oxidation(M)
		1831.9536	1830.9463	1830.9039	23.2	77	-	91	1	77	K.SIYGEKFEDENFILK.H
		1928.9876	1927.9803	1927.9541	13.6	38	-	55	2	17	R.ALSTGEKGFGYKGSSFHR.I
1547	Protein name	Specie	Swiss-Prot Acc. N°	MOWSE score	Coverage %	Queries matched	p-value	Theor. pI	Theor. Mw
	Low molecular weight phosphotyrine protein phosphatase	Rattus norvegicus	PPAC_RAT	56	0.07	2	0.018	6.08	18596
		Observed	Mr(expt)	Mr(calc)	ppm	Start		End	Miss	Ions	Peptide
		1437.8331	1436.8259	1436.7268	68.9	8	-	19	0	47	K.SVLFVCLGNICR.S
1550	Protein name	Specie	Swiss-Prot Acc. N°	MOWSE score	Coverage %	Queries matched	p-value	Theor. pI	Theor. Mw
	Ubiquitin-conjugating enzyme E2D2	Rattus norvegicus	UB2D2_RAT	170	0.19	3	7.7e-014	7.68	16953
		Observed	Mr(expt)	Mr(calc)	ppm	Start		End	Miss	Ions	Peptide
		2099.0835	2098.0762	2098.0629	6.34	73	-	90	0	155	R.IYHPNINSNGSICLDILR.S
1560	Protein name	Specie	Swiss-Prot Acc. N°	MOWSE score	Coverage %	Queries matched	p-value	Theor. pI	Theor. Mw
	Cytochrome b5	Rattus norvegicus	CYB5_RAT	617	0.6	17	1.5e-058	4.9	15346
		Observed	Mr(expt)	Mr(calc)	ppm	Start		End	Miss	Ions	Peptide
		1186.7084	1185.7011	1185.5917	92.3	11	-	19	0	83	K.YYTLEEIQK.H
		1428.8055	1427.7983	1427.7045	65.7	78	-	89	0	96	K.TYIIGELHPDDR.S
		1511.8331	1510.8259	1510.7416	55.8	40	-	52	0	112	K.FLEEHPGGEEVLR.E
		1781.9572	1780.9499	1780.8995	28.3	11	-	24	2	85	K.YYTLEEIQKHKDSK.S
		2101.0991	2100.0918	2100.0851	3.21	74	-	91	2	43	R.ELSKTYIIGELHPDDRSK.I
		2205.9250	2204.9178	2204.9207	-1.31	53	-	73	0	125	R.EQAGGDATENFEDVGHSTDAR.E
1567	Protein name	Specie	Swiss-Prot Acc. N°	MOWSE score	Coverage %	Queries matched	p-value	Theor. pI	Theor. Mw
	Hemoglobin subunit alpha-1/2	Rattus norvegicus	HBA_RAT	146	0.1	2	1.9e-011	7.82	15490
		Observed	Mr(expt)	Mr(calc)	ppm	Start		End	Miss	Ions	Peptide
		1572.8084	1571.8011	1571.7328	43.4	18	-	32	0	139	K.IGGHGGEYGEEALQR.M
1568	Protein name	Specie	Swiss-Prot Acc. N°	MOWSE score	Coverage %	Queries matched	p-value	Theor. pI	Theor. Mw
	Hemoglobin subunit alpha-1/2	Rattus norvegicus	HBA_RAT	55	0.1	2	0.024	7.82	15490
		Observed	Mr(expt)	Mr(calc)	ppm	Start		End	Miss	Ions	Peptide
		1572.8147	1571.8074	1571.7328	47.5	18	-	32	0	48	K.IGGHGGEYGEEALQR.M
1569	Protein name	Specie	Swiss-Prot Acc. N°	MOWSE score	Coverage %	Queries matched	p-value	Theor. pI	Theor. Mw
	Hemoglobin subunit alpha-1/2	Rattus norvegicus	HBA_RAT	68	0.1	2	0.0011	7.82	15490
		Observed	Mr(expt)	Mr(calc)	ppm	Start		End	Miss	Ions	Peptide
		1572.8160	1571.8088	1571.7328	48.3	18	-	32	0	61	K.IGGHGGEYGEEALQR.M
1570	Protein name	Specie	Swiss-Prot Acc. N°	MOWSE score	Coverage %	Queries matched	p-value	Theor. pI	Theor. Mw
	Fatty acid-binding protein, liver	Rattus norvegicus	FABPL_RAT	145	0.29	4	2.4e-011	7.79	14320
		Observed	Mr(expt)	Mr(calc)	ppm	Start		End	Miss	Ions	Peptide
		1790.7993	1789.7920	1789.7981	-3.40	7	-	20	0	78	K.YQVQSQENFEPFMK.A+Oxidation(M)
		2591.2759	2590.2686	2590.2585	3.90	100	-	122	1	46	K.SVTEFNGDTITNTMTLGDIVYKR.V+Oxidation(M)
1571	Protein name	Specie	Swiss-Prot Acc. N°	MOWSE score	Coverage %	Queries matched	p-value	Theor. pI	Theor. Mw
	Fatty acid-binding protein, liver	Rattus norvegicus	FABPL_RAT	200	0.55	11	7.7e-017	7.79	14320
		Observed	Mr(expt)	Mr(calc)	ppm	Start		End	Miss	Ions	Peptide
		1774.8579	1773.8506	1773.8032	26.7	7	-	20	0	(3)	K.YQVQSQENFEPFMK.A
		1790.8543	1789.8470	1789.7981	27.3	7	-	20	0	102	K.YQVQSQENFEPFMK.A+Oxidation(M)
		2482.0996	2481.0923	2481.1039	-4.68	58	-	78	0	36	K.VIHNEFTLGEECELETMTGEK.V+Oxidation(M)
		2709.2290	2708.2217	2708.2673	-16.84	58	-	80	1	28	K.VIHNEFTLGEECELETMTGEKVK.A+Oxidation(M)
1586	Protein name	Specie	Swiss-Prot Acc. N°	MOWSE score	Coverage %	Queries matched	p-value	Theor. pI	Theor. Mw
	Enoyl-CoA hydratase, mitochondrial	Rattus norvegicus	ECHM_RAT	429	0.41	22	9.6e-040	8.39	31895
		Observed	Mr(expt)	Mr(calc)	ppm	Start		End	Miss	Ions	Peptide
		1343.7576	1342.7503	1342.6418	80.8	116	-	125	0	17	K.FLSHWDHITR.I+Dioxidation(W)
		1425.9237	1424.9164	1424.8099	74.7	44	-	56	0	91	K.NSSVGLIQLNRPK.A
		1463.8143	1462.8071	1462.7092	66.9	261	-	272	1	35	K.KLFYSTFATDDR.R
		1491.8081	1490.8008	1490.7154	57.3	262	-	273	1	19	K.LFYSTFATDDRR.E
		1537.8249	1536.8177	1536.7354	53.5	93	-	106	1	28	K.AFAAGADIKEMQNR.T+Oxidation(M)
		2111.1382	2110.1309	2110.1171	6.54	158	-	178	0	163	K.AQFGQPEILLGTIPGAGGTQR.L
