# Supplementary material for: Dataset of liver proteins changed in eu- and hypothyroid female rats upon in vivo exposure to hexabromocyclododecane (HBCD)
Source: Data Brief. 2016 Feb 27;7:386–92. doi: 10.1016/j.dib.2016.02.047 (PMC4781926; doi:10.1016/j.dib.2016.02.047)
Supplement: Supplementary file 3 — Supplementary material [file mmc3.xls]

## Sheet: Affected proteins
Supplemental Table 2a
All proteins found affected
150 protein spots
							changing at least by 30 % and P<0.05
Spot number	2-ANOVA HBCD	2-ANOVA Thyroid	2-ANOVA HBCD-Thyroid	Name	Protein ID	ET3/ET0	ET30/ET0	ET30/ET3	HT3/HT0	HT30/HT0	HT30/HT3	HT0/ET0	HT3/ET3	HT30/ET30
1097	0.0718	0.000398	0.692	2-oxoglutarate dehydrogenase_mitochondrial	ODO1_RAT	0.900901	0.917431	1.02	0.8	0.826446	1.03	1.38	1.23	1.25
1412	0.857	0.000474	0.838	3-alpha-hydroxysteroid dehydrogenase	DIDH_RAT	1.02	1.01	0.990099	0.990099	0.900901	0.909091	0.763359	0.740741	0.684932
1314	0.046	0.294	0.262	3-ketoacyl-CoA thiolase_mitochondrial	THIM_RAT	0.8	1.1	1.37	0.840336	0.900901	1.07	1.12	1.17	0.917431
1404	0.336	0.000569	0.978	3-oxo-5-beta-steroid 4-dehydrogenase	AK1D1_RAT	0.757576	0.826446	1.09	0.581395	0.724638	1.25	2.57	1.97	2.26
1407	0.223	0.0353	0.118	3-oxo-5-beta-steroid 4-dehydrogenase	AK1D1_RAT	1.05	1.09	1.05	0.704225	0.862069	1.22	1.49	1	1.17
1262	0.694	0.013	0.111	4-trimethylaminobutyraldehyde dehydrogenase	AL9A1_RAT	0.840336	1.03	1.22	1.04	0.917431	0.884956	1.13	1.39	1
1155	0.811	0.00171	0.242	78 kDa glucose-regulated protein	GRP78_RAT	0.877193	1	1.14	1.05	0.900901	0.854701	0.746269	0.892857	0.671141
1528	0.931	0.000208	0.904	Abhydrolase domain-containing protein 14B	ABHEB_RAT	1.02	1.01	0.990099	1	1.04	1.04	0.769231	0.746269	0.787402
1530	0.205	0.00133	0.306	Abhydrolase domain-containing protein 14B	ABHEB_RAT	1.23	1.23	1	1.05	0.970874	0.917431	0.909091	0.775194	0.714286
1341	0.0837	0.0757	0.386	Actin_cytoplasmic 1	ACTB_RAT	1.22	1.23	1.01	1.02	1.64	1.6	0.806452	0.675676	1.07
1345	0.243	0.264	0.467	Actin_cytoplasmic 1	ACTB_RAT	1.16	1.17	1.01	0.980392	1.65	1.69	0.869565	0.729927	1.22
1354	0.398	1.9e-06	0.0362	Actin_cytoplasmic 1	ACTB_RAT	1.12	0.917431	0.819672	1.06	1.18	1.12	0.671141	0.632911	0.862069
1381	0.881	4.69e-07	0.751	Adipocyte plasma membrane-associated protein	APMAP_RAT	1.02	1.07	1.05	0.980392	0.990099	1.01	0.699301	0.675676	0.649351
1260	0.516	2.05e-07	0.406	Alanine--glyoxylate aminotransferase 2_mitochondrial	AGT2_RAT	0.884956	0.925926	1.04	1.02	0.869565	0.854701	1.6	1.85	1.51
1268	0.0718	0.00518	0.679	Alanine--glyoxylate aminotransferase 2_mitochondrial	AGT2_RAT	0.719424	0.724638	1.01	0.892857	0.826446	0.925926	1.2	1.49	1.37
1111	0.675	0.755	0.0634	Aldehyde dehydrogenase 1 family_member L2	gi|21961590	0.925926	1.14	1.23	0.961538	0.746269	0.775194	1.15	1.2	0.757576
1099	0.153	0.0258	0.192	Aldehyde dehydrogenase family 1 member L1	AL1L1_RAT	0.793651	0.775194	0.980392	1.23	0.813008	0.662252	1.08	1.68	1.14
1104	0.0266	0.565	0.457	Aldehyde dehydrogenase family 1 member L1	AL1L1_RAT	0.769231	0.689655	0.892857	0.884956	0.840336	0.952381	0.934579	1.07	1.14
1105	0.0222	0.575	0.287	Aldehyde dehydrogenase family 1 member L1	AL1L1_RAT	0.680272	0.649351	0.952381	0.854701	0.854701	1	0.884956	1.11	1.17
1107	0.0311	0.897	0.303	Aldehyde dehydrogenase family 1 member L1	AL1L1_RAT	0.662252	0.578035	0.869565	0.757576	0.819672	1.08	0.833333	0.952381	1.18
1108	0.434	0.0926	0.239	Aldehyde dehydrogenase family 1 member L1	AL1L1_RAT	0.625	0.704225	1.13	1.19	0.793651	0.666667	1.01	1.92	1.14
1109	0.0675	1.31e-05	0.749	Aldehyde dehydrogenase family 1 member L1	AL1L1_RAT	0.952381	0.900901	0.943396	0.877193	0.847458	0.970874	1.36	1.25	1.28
1110	0.00588	0.301	0.127	Aldehyde dehydrogenase family 1 member L1	AL1L1_RAT	0.632911	0.609756	0.961538	0.900901	0.8	0.884956	0.892857	1.27	1.17
1114	0.256	0.295	0.132	Aldehyde dehydrogenase family 1 member L1	AL1L1_RAT	0.704225	0.884956	1.25	1.02	0.769231	0.75188	0.826446	1.19	0.719424
1246	0.253	0.00729	0.109	Alpha-1-antiproteinase	A1AT_RAT	0.699301	0.877193	1.26	1.05	1.03	0.970874	1.03	1.56	1.21
1093	0.146	0.000378	0.362	Alpha-aminoadipic semialdehyde synthase_mitochondrial	AASS_RAT	0.970874	0.943396	0.970874	0.8	0.746269	0.925926	1.57	1.29	1.24
1275	0.0777	0.629	0.493	Alpha-enolase	ENOA_RAT	0.925926	0.909091	0.980392	0.934579	0.769231	0.826446	1.03	1.03	0.869565
1391	0.741	0.0167	0.649	Arginase-1	ARGI1_RAT	0.909091	1.05	1.16	0.847458	0.819672	0.970874	1.51	1.41	1.18
1393	0.502	0.0029	0.336	Arginase-1	ARGI1_RAT	1.07	1.12	1.05	0.704225	0.877193	1.24	1.78	1.18	1.39
1323	0.0386	0.000571	0.775	Argininosuccinate synthase	ASSY_RAT	0.854701	0.704225	0.826446	1.03	0.769231	0.746269	1.28	1.56	1.4
1326	0.459	0.839	0.474	Argininosuccinate synthase	ASSY_RAT	1	1.03	1.03	1.06	0.793651	0.75188	1.06	1.12	0.819672
1337	0.753	0.000584	0.582	Aspartate aminotransferase_cytoplasmic	AATC_RAT	1.01	1.05	1.04	0.892857	0.793651	0.892857	1.69	1.49	1.28
1356	0.0836	0.000716	0.365	Aspartate aminotransferase_mitochondrial	AATM_RAT	0.813008	0.813008	1	0.961538	0.943396	0.980392	1.09	1.3	1.27
1086	0.896	0.0214	0.179	ATP-citrate synthase	ACLY_RAT	0.729927	1.16	1.58	1.39	0.961538	0.689655	1.21	2.31	1.01
1298	0.295	0.0568	0.358	Betaine--homocysteine S-methyltransferase 1	BHMT1_RAT	1.1	1.04	0.934579	1.01	0.729927	0.719424	1.41	1.29	0.990099
1310	0.0939	0.00962	0.265	Betaine--homocysteine S-methyltransferase 1	BHMT1_RAT	0.900901	0.862069	0.952381	0.990099	0.636943	0.645161	1.44	1.57	1.06
1428	0.803	0.000487	0.605	Beta-lactamase-like protein 2	LACB2_RAT	1.06	1.12	1.05	0.970874	0.961538	0.990099	0.847458	0.775194	0.735294
1523	0.942	0.00145	0.183	biliverdin reductase B -flavin reductase -NADPH-- -predicted-_isoform CRA_c	gi|149056527	0.952381	0.869565	0.917431	0.990099	1.14	1.15	0.724638	0.757576	0.952381
1089	0.113	0.00236	0.593	C-1-tetrahydrofolate synthase_cytoplasmic	C1TC_RAT	0.833333	0.877193	1.05	0.813008	0.729927	0.900901	1.43	1.4	1.19
1229	0.677	0.00502	0.316	Calreticulin	CALR_RAT	0.877193	1.08	1.23	0.952381	0.900901	0.952381	0.78125	0.847458	0.653595
1063	0.292	0.0564	0.481	Carbamoyl-phosphate synthase	CPSM_RAT	0.970874	0.970874	1	0.806452	0.819672	1.02	1.32	1.1	1.12
1065	0.749	6.33e-05	0.812	Carbamoyl-phosphate synthase	CPSM_RAT	0.877193	0.900901	1.03	0.990099	0.952381	0.961538	1.39	1.58	1.48
1067	0.847	0.00362	0.902	Carbamoyl-phosphate synthase	CPSM_RAT	0.892857	0.909091	1.02	0.980392	0.925926	0.943396	1.32	1.46	1.35
1068	0.661	0.00026	0.473	Carbamoyl-phosphate synthase	CPSM_RAT	0.847458	0.961538	1.14	0.990099	0.917431	0.925926	1.35	1.59	1.29
1069	0.225	0.00306	0.853	Carbamoyl-phosphate synthase	CPSM_RAT	0.833333	0.869565	1.04	0.826446	0.775194	0.943396	1.47	1.45	1.31
1070	0.781	0.000868	0.689	Carbamoyl-phosphate synthase	CPSM_RAT	0.970874	0.943396	0.970874	1.16	1.09	0.934579	1.2	1.44	1.39
1071	0.408	1.4e-05	0.696	Carbamoyl-phosphate synthase	CPSM_RAT	0.900901	0.970874	1.08	0.934579	0.900901	0.961538	1.38	1.44	1.28
1074	0.279	6.64e-05	0.441	Carbamoyl-phosphate synthase	CPSM_RAT	0.806452	0.833333	1.03	1	0.925926	0.925926	1.27	1.58	1.41
1075	0.231	0.000553	0.801	Carbamoyl-phosphate synthase	CPSM_RAT	0.793651	0.833333	1.05	0.909091	0.862069	0.943396	1.35	1.55	1.4
1076	0.244	0.00117	0.9	Carbamoyl-phosphate synthase	CPSM_RAT	0.826446	0.847458	1.02	0.877193	0.819672	0.925926	1.4	1.49	1.36
1078	0.529	0.0115	0.478	Carbamoyl-phosphate synthase	CPSM_RAT	1	1.01	1.01	0.934579	0.847458	0.909091	1.3	1.22	1.09
1496	0.683	0.000177	0.468	Carbonic anhydrase 3	CAH3_RAT	1.01	1.28	1.27	0.884956	0.917431	1.04	2.08	1.82	1.49
1509	0.702	0.000392	0.457	Carbonic anhydrase 3	CAH3_RAT	1.21	1.45	1.2	0.719424	0.819672	1.14	2.98	1.77	1.69
1510	0.884	0.000102	0.627	Carbonic anhydrase 3	CAH3_RAT	1.17	1.11	0.943396	0.819672	0.917431	1.13	2.27	1.58	1.88
1543	0.749	0.00395	0.477	Cofilin-1	COF1_RAT	0.884956	0.980392	1.11	1.02	0.934579	0.917431	0.787402	0.900901	0.746269
1344	0.486	0.303	0.134	Creatine kinase B-type	KCRB_RAT	1.37	1.28	0.934579	0.909091	0.970874	1.07	1.17	0.775194	0.892857
1560	0.845	0.0188	0.458	Cytochrome b5	CYB5_RAT	1.05	0.943396	0.900901	1.03	1.19	1.15	0.757576	0.746269	0.952381
1449	0.00392	0.0361	0.054	D-beta-hydroxybutyrate dehydrogenase_mitochondrial	BDH_RAT	0.740741	1.03	1.38	0.826446	0.833333	1.01	1.15	1.29	0.943396
1191	0.699	0.437	0.0173	Delta-1-pyrroline-5-carboxylate dehydrogenase_mitochondrial	gi|344249754	1.04	1.29	1.24	1.06	0.869565	0.813008	1.07	1.1	0.724638
1129	0.175	0.024	0.0127	Dimethylglycine dehydrogenase_mitochondrial	M2GD_RAT	1.09	1.17	1.08	0.609756	0.60241	0.990099	1.9	1.06	0.970874
1477	0.381	0.952	0.134	Electron transfer flavoprotein subunit beta	ETFB_RAT	1.21	1.28	1.06	0.763359	1.01	1.31	1.24	0.787402	0.970874
1483	0.439	0.144	0.0786	Electron transfer flavoprotein subunit beta	ETFB_RAT	1.33	1.29	1.06	0.854701	0.990099	1.31	1.14	0.735294	0.877193
1121	0.669	0.307	0.067	Elongation factor 2	EF2_RAT	0.847458	1.23	1.45	1.07	0.909091	0.847458	0.934579	1.19	0.689655
1122	0.431	0.0476	0.234	Elongation factor 2	EF2_RAT	0.892857	1.15	1.28	0.990099	0.934579	0.952381	0.900901	0.990099	0.735294
1504	0.904	0.0124	0.373	Endoplasmic reticulum resident protein 29	ERP29_RAT	0.943396	1.05	1.12	0.970874	0.884956	0.909091	0.884956	0.909091	0.740741
1586	0.0908	1.02e-05	0.613	Enoyl-CoA hydratase_mitochondrial	ECHM_RAT	0.869565	0.961538	1.11	0.925926	0.943396	1.02	1.25	1.33	1.22
1433	0.551	0.00123	0.708	Ester hydrolase C11orf54 homolog	CK054_RAT	0.819672	0.847458	1.04	1.01	0.900901	0.892857	1.28	1.58	1.37
1300	0.273	0.000398	0.753	Eukaryotic initiation factor 4A-II	IF4A2_RAT	0.970874	1.03	1.06	0.900901	1.03	1.14	0.833333	0.769231	0.833333
1301	0.4	0.00423	0.297	Eukaryotic initiation factor 4A-II	IF4A2_RAT	0.806452	0.892857	1.1	1.04	0.826446	0.793651	1.23	1.58	1.14
1388	0.79	1.1e-05	0.5	Farnesyl pyrophosphate synthase	FPPS_RAT	0.980392	0.900901	0.917431	0.952381	1.03	1.07	0.675676	0.662252	0.775194
1570	0.776	0.00034	0.863	Fatty acid-binding protein_liver	FABPL_RAT	1.05	1.14	1.09	0.75188	0.925926	1.23	0.680272	0.487805	0.549451
1571	0.827	0.000532	0.881	Fatty acid-binding protein_liver	FABPL_RAT	1.03	1.16	1.13	0.78125	0.884956	1.14	0.680272	0.512821	0.518135
1226	0.551	0.0247	0.212	Formimidoyltransferase-cyclodeaminase	FTCD_RAT	1.05	0.900901	0.862069	0.869565	0.952381	1.1	0.917431	0.757576	0.970874
1370	0.379	0.000885	0.546	Fructose-1_6-bisphosphatase 1	F16P1_RAT	0.819672	0.884956	1.08	0.917431	0.8	0.869565	1.38	1.55	1.24
1371	0.54	0.00163	0.811	Fructose-1_6-bisphosphatase 1	F16P1_RAT	0.862069	0.917431	1.06	0.943396	0.877193	0.925926	1.3	1.41	1.23
1378	0.201	0.00178	0.633	Fructose-1_6-bisphosphatase 1	F16P1_RAT	0.819672	0.847458	1.03	0.917431	0.787402	0.854701	1.29	1.45	1.2
1384	0.217	0.00407	0.488	Fructose-1_6-bisphosphatase 1	F16P1_RAT	0.854701	0.884956	1.04	0.900901	0.746269	0.826446	1.34	1.42	1.13
1363	0.252	0.000244	0.0791	Fructose-bisphosphate aldolase B	ALDOB_RAT	0.840336	0.884956	1.06	1.16	0.862069	0.746269	1.21	1.68	1.18
1365	0.0141	0.0143	0.248	Fructose-bisphosphate aldolase B	ALDOB_RAT	1.05	0.952381	0.900901	1.15	0.833333	0.724638	1.16	1.27	1.02
1374	0.191	0.00198	0.38	Fructose-bisphosphate aldolase B	ALDOB_RAT	0.892857	0.854701	0.961538	1.08	0.917431	0.847458	1.1	1.34	1.18
1506	0.544	2.38e-05	0.508	Glutathione S-transferase alpha-1	GSTA1_RAT	0.862069	0.826446	0.961538	0.813008	1.28	1.58	0.431034	0.408163	0.671141
1507	0.536	0.00149	0.506	Glutathione S-transferase alpha-2	GSTA2_RAT	0.729927	0.769231	1.05	0.952381	1.47	1.55	0.414938	0.537634	0.793651
1508	0.809	6.03e-05	0.605	Glutathione S-transferase alpha-3	GSTA3_RAT	0.819672	0.900901	1.1	1.28	1.61	1.25	0.321543	0.507614	0.574713
1513	0.254	0.00567	0.345	Glutathione S-transferase alpha-4	GSTA4_RAT	0.746269	0.793651	1.06	0.900901	1.13	1.26	0.628931	0.757576	0.892857
1488	0.462	0.0846	0.207	Glutathione S-transferase alpha-5	GSTA5_RAT	0.934579	1.01	1.07	1.07	0.78125	0.729927	1.28	1.47	1
1486	0.528	0.0519	0.629	Glutathione S-transferase Mu 2	GSTM2_RAT	0.806452	0.877193	1.09	1.01	0.934579	0.925926	1.09	1.36	1.16
1522	0.03	0.00226	0.025	Glutathione S-transferase P	GSTP1_RAT	0.304878	0.265957	0.869565	0.925926	1.08	1.17	0.214592	0.649351	0.877193
1261	0.394	0.00735	0.855	Glutathione synthetase	GSHB_RAT	1.15	1.16	1	1.04	1.09	1.05	0.840336	0.75188	0.787402
1406	0.989	0.276	0.258	Glyceraldehyde-3-phosphate dehydrogenase	G3P_RAT	0.884956	1.03	1.16	1.11	0.952381	0.854701	1.04	1.3	0.961538
1420	0.434	0.0485	0.197	Glycerol-3-phosphate dehydrogenase [NAD+]_cytoplasmic	GPDA_RAT	0.826446	1.02	1.23	0.943396	0.869565	0.917431	1.15	1.31	0.980392
1429	0.961	0.0016	0.645	Glycerol-3-phosphate dehydrogenase [NAD+]_cytoplasmic	GPDA_RAT	0.892857	0.980392	1.1	1.04	0.990099	0.943396	1.23	1.43	1.24
1445	0.041	0.000783	0.534	Guanine nucleotide-binding protein subunit beta-2-like 1	GBLP_RAT	0.735294	0.819672	1.11	0.892857	0.900901	1.01	1.17	1.42	1.29
1161	0.804	6.93e-06	0.574	Heat shock cognate 71 kDa protein	HSP7C_RAT	1.01	1.08	1.07	0.952381	0.952381	1	0.806452	0.757576	0.70922
1166	0.501	1.3e-07	0.714	Heat shock cognate 71 kDa protein	HSP7C_RAT	0.934579	1.01	1.08	0.961538	0.970874	1.01	0.746269	0.769231	0.719424
1127	0.669	6.7e-05	0.831	Heat shock protein HSP 90-alpha	HS90A_RAT	0.917431	0.980392	1.07	0.917431	0.917431	1.01	0.684932	0.684932	0.645161
1567	0.263	0.000468	0.249	Hemoglobin subunit alpha-1/2	HBA_RAT	1.23	1.6	1.3	0.70922	1.07	1.52	0.769231	0.442478	0.518135
1568	0.405	0.000129	0.978	Hemoglobin subunit alpha-1/2	HBA_RAT	1.02	1.29	1.26	0.892857	1.2	1.34	0.549451	0.480769	0.512821
1569	0.945	0.000162	0.321	Hemoglobin subunit alpha-1/2	HBA_RAT	1.15	1.34	1.16	0.826446	0.793651	0.961538	0.757576	0.546448	0.45045
1450	0.104	0.0106	0.443	Hydroxyacyl-coenzyme A dehydrogenase_mitochondrial	HCDH_RAT	0.78125	0.943396	1.21	0.892857	0.892857	0.990099	1.16	1.33	1.09
1273	0.0596	0.18	0.571	Hydroxymethylglutaryl-CoA synthase_mitochondrial	HMCS2_RAT	0.769231	0.917431	1.19	0.847458	0.833333	0.980392	1.1	1.21	1
1296	0.592	0.0002	0.587	Ifi47 protein	gi|44890246	1.06	0.813008	0.769231	1.28	1.3	1.02	0.390625	0.471698	0.625
1480	0.826	9.37e-08	0.415	Isoamyl acetate-hydrolyzing esterase 1 homolog	IAH1_RAT	1.08	1.12	1.04	0.943396	0.943396	1	0.729927	0.636943	0.613497
1332	0.128	0.00108	0.463	Keratin_type I cytoskeletal 18	K1C18_RAT	1.25	1.27	1.01	1.06	1.09	1.02	0.840336	0.70922	0.719424
1217	0.651	5.14e-05	0.942	Liver carboxylesterase 4	EST4_RAT	0.892857	0.925926	1.04	0.952381	0.990099	1.03	0.684932	0.740741	0.735294
1422	0.231	0.0507	0.102	L-lactate dehydrogenase A chain	LDHA_RAT	0.769231	1	1.3	0.925926	0.78125	0.847458	0.862069	1.03	0.671141
1547	0.505	0.00276	0.3	Low molecular weight phosphotyrosine protein phosphatase	PPAC_RAT	1.11	1.05	0.943396	0.961538	1.12	1.16	0.847458	0.729927	0.900901
1231	0.0713	8.73e-05	0.736	Methylmalonate-semialdehyde dehydrogenase acylating_mitochondrial	MMSA_RAT	0.862069	0.819672	0.952381	0.934579	0.884956	0.943396	1.21	1.32	1.31
1072	0.392	0.0449	0.665	Murinoglobulin-2	MUG2_RAT	0.649351	0.819672	1.26	0.943396	1.02	1.09	1.08	1.56	1.35
1514	0.47	0.147	0.0685	NADH dehydrogenase -ubiquinone- flavoprotein 2_mitochondrial	NDUV2_RAT	1.23	1.16	0.934579	0.847458	1.05	1.24	1.07	0.735294	0.970874
1471	0.421	4.94e-06	0.507	Nicotinate-nucleotide pyrophosphorylase -carboxylating-	NADC_RAT	1.01	1.02	1.02	0.909091	1.11	1.21	0.699301	0.632911	0.757576
1460	0.105	8.84e-08	0.294	Nitrilase homolog 1	NIT1_RAT	0.847458	0.787402	0.925926	0.980392	0.961538	0.980392	1.36	1.57	1.67
1544	0.385	1.42e-05	0.889	Peptidyl-prolyl cis-trans isomerase A	PPIA_RAT	0.909091	1.07	1.17	0.869565	0.961538	1.11	0.653595	0.625	0.591716
1540	0.204	0.591	0.00481	Peptidyl-prolyl cis-trans isomerase F_mitochondrial	PPIF_RAT	1.55	1.77	1.14	0.854701	0.806452	0.934579	1.51	0.833333	0.684932
1524	0.185	0.00166	0.622	Peroxiredoxin-1	PRDX1_RAT	1.14	1.33	1.17	1.03	1.09	1.06	0.840336	0.757576	0.689655
1489	0.172	0.000758	0.0254	Peroxiredoxin-4	PRDX4_RAT	0.884956	0.990099	1.12	0.990099	0.847458	0.847458	1.18	1.32	1.01
1270	0.272	0.219	0.0251	Phenylalanine-4-hydroxylase	PH4H_RAT	1.25	1.12	0.892857	0.900901	0.813008	0.900901	1.32	0.952381	0.952381
1277	0.968	0.0883	0.218	Phenylalanine-4-hydroxylase	PH4H_RAT	0.847458	0.952381	1.12	1.17	1.01	0.862069	1.03	1.42	1.09
1212	0.823	0.418	0.0568	PREDICTED aldehyde dehydrogenase 8 family_member A1-like isoform 2	gi|109460389	0.793651	0.943396	1.19	1.41	0.892857	0.632911	0.900901	1.6	0.854701
1148	0.099	0.00492	0.529	Propionyl-CoA carboxylase alpha chain_mitochondrial	PCCA_RAT	0.8	0.990099	1.23	0.854701	0.884956	1.03		1.33	1.11
1463	0.958	0.000379	0.68	Proteasome activator complex subunit 1	PSME1_RAT	1.03	1.05	1.02	0.980392	0.934579	0.952381	0.833333	0.793651	0.746269
1216	0.947	0.00115	0.704	Protein disulfide-isomerase A3	PDIA3_RAT	0.925926	0.990099	1.07	1.02	0.961538	0.952381	0.775194	0.847458	0.75188
1219	0.727	0.000309	0.412	Protein disulfide-isomerase A3	PDIA3_RAT	0.877193	0.970874	1.11	1.02	0.943396	0.925926	0.740741	0.862069	0.724638
1495	0.385	1.21e-06	0.891	protein ETHE1_mitochondrial	gi|157819563	0.961538	0.900901	0.934579	1.02	0.884956	0.869565	1.58	1.67	1.55
1077	0.0747	2.54e-05	0.578	Pyruvate carboxylase_mitochondrial	PYC_RAT	0.854701	0.840336	0.980392	0.970874	0.892857	0.917431	0.714286	0.813008	0.757576
1082	0.248	0.000477	0.478	Pyruvate carboxylase_mitochondrial	PYC_RAT	0.793651	0.862069	1.08	0.970874	1.01	1.05	0.684932	0.833333	0.806452
1083	0.111	5e-05	0.824	Pyruvate carboxylase_mitochondrial	PYC_RAT	0.806452	0.862069	1.06	0.884956	0.925926	1.04	0.699301	0.763359	0.75188
1213	0.404	0.0046	0.554	Pyruvate kinase isozymes R/L	KPYR_RAT	1.08	0.819672	0.757576	1.01	0.970874	0.952381	1.3	1.22	1.53
1163	0.965	0.000227	0.49	rCG56002	gi|149036727	0.884956	0.909091	1.03	1.1	1.06	0.961538	1.29	1.61	1.5
1164	0.72	0.00458	0.972	rCG56002	gi|149036727	0.900901	0.952381	1.06	0.952381	1	1.04	1.26	1.34	1.32
1447	0.557	0.0123	0.0955	Regucalcin	RGN_RAT	0.990099	1.2	1.2	0.934579	0.900901	0.961538	0.970874	0.917431	0.724638
1112	0.047	6.65e-06	0.858	Sarcosine dehydrogenase_mitochondrial	SARDH_RAT	0.892857	0.826446	0.925926	0.952381	0.813008	0.854701	1.44	1.54	1.42
1115	0.0487	0.000138	0.932	Sarcosine dehydrogenase_mitochondrial	SARDH_RAT	0.813008	0.763359	0.943396	0.819672	0.719424	0.877193	1.61	1.63	1.52
1116	0.0313	1.8e-05	0.677	Sarcosine dehydrogenase_mitochondrial	SARDH_RAT	0.847458	0.793651	0.934579	0.819672	0.675676	0.819672	1.78	1.73	1.52
1117	0.0532	0.000227	0.592	Sarcosine dehydrogenase_mitochondrial	SARDH_RAT	0.943396	0.892857	0.943396	0.854701	0.8	0.943396	1.37	1.23	1.23
1119	0.103	0.000228	0.771	Sarcosine dehydrogenase_mitochondrial	SARDH_RAT	0.892857	0.884956	0.980392	0.854701	0.8	0.934579	1.42	1.36	1.28
1135	0.506	0.0471	0.156	Serotransferrin	TRFE_RAT	0.735294	0.793651	1.08	1.08	1.04	0.961538	0.666667	0.980392	0.877193
1169	0.362	0.0521	0.841	Serum albumin	ALBU_RAT	0.699301	0.892857	1.28	0.877193	1.04	1.19	1.15	1.45	1.34
1172	0.27	0.112	0.738	Serum albumin	ALBU_RAT	0.740741	0.934579	1.27	0.925926	1.1	1.19	1.04	1.3	1.22
1173	0.284	0.0796	0.687	Serum albumin	ALBU_RAT	0.617284	0.847458	1.37	0.884956	1.01	1.14	1.08	1.55	1.29
1181	0.298	0.077	0.883	Serum albumin	ALBU_RAT	0.662252	0.862069	1.3	0.840336	1.05	1.24	1.13	1.44	1.38
1186	0.263	0.116	0.772	Serum albumin	ALBU_RAT	0.625	0.847458	1.36	0.854701	1.04	1.21	1.06	1.46	1.3
1357	0.885	0.000388	0.96	Serum paraoxonase/arylesterase 2	PON2_RAT	0.980392	0.970874	0.980392	0.884956	0.900901	1.02	0.740741	0.666667	0.689655
1366	0.951	3.19e-07	0.454	Serum paraoxonase/lactonase 3	PON3_RAT	1.03	0.961538	0.925926	0.892857	1	1.12	0.625	0.537634	0.649351
1271	0.153	0.00643	0.708	Succinate-semialdehyde dehydrogenase_mitochondrial	SSDH_RAT	0.78125	0.854701	1.09	0.8	0.714286	0.892857	1.46	1.49	1.22
1438	0.0985	0.000999	0.304	Sulfotransferase 1A1	ST1A1_RAT	0.900901	0.934579	1.04	0.934579	0.8	0.854701	1.3	1.35	1.11
1473	0.458	0.00038	0.17	Thiopurine S-methyltransferase	TPMT_RAT	1.04	1.07	1.03	1.01	0.833333	0.826446	1.39	1.34	1.08
1441	0.996	0.00242	0.00132	Thiosulfate sulfurtransferase	THTR_RAT	1.15	1.22	1.06	0.884956	0.819672	0.925926	1.09	0.833333	0.729927
1443	0.0338	0.00227	0.388	Thiosulfate sulfurtransferase	THTR_RAT	0.769231	0.943396	1.23	0.892857	0.934579	1.04	1.16	1.35	1.14
1550	0.889	0.00549	0.58	Ubiquitin-conjugating enzyme E2 D2	UB2D2_RAT	1.29	1.25	0.970874	0.806452	1.01	1.25	0.735294	0.462963	0.595238
1203	0.497	0.000199	0.775	UV excision repair protein RAD23 homolog B	RD23B_RAT	1.27	1.24	0.970874	1.03	1.01	0.980392	0.680272	0.546448	0.552486

## Sheet: HBCD influence
Supplemental Table 2b
Proteins changed as a function of HBCD exposure
changes in ET animals							changing at least by 30 % and P<0.05
													keywords/GO	keywords/GO	keywords/GO
Spot number	2-ANOVA HBCD	2-ANOVA Thyroid	2 ANOVA-HBCD-Thyroid	Name	Protein ID	ET3/ET0	ET30/ET0	ET30/ET3	HT3/HT0	HT30/HT0	HT30/HT3		biological process	cellular component	molecular function
metabolism
1273	0.0596	0.18	0.571	Hydroxymethylglutaryl-CoA synthase_mitochondrial	HMCS2_RAT	0.769231	0.917431	1.19	0.847458	0.833333	0.980392		cholesterol/lipid/steroid/sterol biosynthesis/metabolism	mitochondrion	transferase
1314	0.046	0.294	0.262	3-ketoacyl-CoA thiolase_mitochondrial	THIM_RAT	0.8	1.1	1.37	0.840336	0.900901	1.07		fatty acid/lipid metabolism	mitochondrion	acyltransferase, transferase
1121	0.669	0.307	0.067	Elongation factor 2	EF2_RAT	0.847458	1.23	1.45	1.07	0.909091	0.847458		protein biosynthesis	cytoplasm	GTP binding, GTPase activity, translation elongation factor activity
1344	0.486	0.303	0.134	Creatine kinase B-type	KCRB_RAT	1.37	1.28	0.934579	0.909091	0.970874	1.07		cellular chloride ion homeostasis, phosphocreatine metabolis process	mitochondrion, plasma membrane	creatine kinase activity, ATP-binding, protein binding
1213	0.404	0.0046	0.554	Pyruvate kinase isozymes R/L	KPYR_RAT	1.08	0.819672	0.757576	1.01	0.970874	0.952381		glycolysis	cytosol	binding (ATP, Mg, K), pyruvate kinase activity
1540	0.204	0.591	0.00481	Peptidyl-prolyl cis-trans isomerase F_mitochondrial	PPIF_RAT	1.55	1.77	1.14	0.854701	0.806452	0.934579		apoptosis, necrosis	mitochondrion	binding (protein, peptide, cyclosporin A), isomerase
transfer, transport
1173	0.284	0.0796	0.687	Serum albumin	ALBU_RAT	0.617284	0.847458	1.37	0.884956	1.01	1.14		different responses, maintenance, transport	secreted	binding of various substances
1181	0.298	0.077	0.883	Serum albumin	ALBU_RAT	0.662252	0.862069	1.3	0.840336	1.05	1.24		different responses, maintenance, transport	secreted	binding of various substances
1186	0.263	0.116	0.772	Serum albumin	ALBU_RAT	0.625	0.847458	1.36	0.854701	1.04	1.21		different responses, maintenance, transport	secreted	binding of various substances
1443	0.0338	0.00227	0.388	Thiosulfate sulfurtransferase	THTR_RAT	0.769231	0.943396	1.23	0.892857	0.934579	1.04		iron-sulfur cluster assembly, rRNA import into mitochondrion	mitochondrion	transferase
1569	0.945	0.000162	0.321	Hemoglobin subunit alpha-1/2	HBA_RAT	1.15	1.34	1.16	0.826446	0.793651	0.961538		oxygen transport	hemoglobin complex	binding of ß-amyloid, heme, iron, oxygen, organic acids, protein
acute phase response
1246	0.253	0.00729	0.109	Alpha-1-antiproteinase	A1AT_RAT	0.699301	0.877193	1.26	1.05	1.03	0.970874		acute phase	secreted	(serine) protease inhibitor
redox
1449	0.00392	0.0361	0.054	D-beta-hydroxybutyrate dehydrogenase_mitochondrial	BDH_RAT	0.740741	1.03	1.38	0.826446	0.833333	1.01		development and different responses	mitochondrion	oxidoreductase
1104	0.0266	0.565	0.457	Aldehyde dehydrogenase family 1 member L1	AL1L1_RAT	0.769231	0.689655	0.892857	0.884956	0.840336	0.952381		one-carbon metabolism	cytoplasm	oxidoreductase
1105	0.0222	0.575	0.287	Aldehyde dehydrogenase family 1 member L1	AL1L1_RAT	0.680272	0.649351	0.952381	0.854701	0.854701	1		one-carbon metabolism	cytoplasm	oxidoreductase
1107	0.0311	0.897	0.303	Aldehyde dehydrogenase family 1 member L1	AL1L1_RAT	0.662252	0.578035	0.869565	0.757576	0.819672	1.08		one-carbon metabolism	cytoplasm	oxidoreductase
1110	0.00588	0.301	0.127	Aldehyde dehydrogenase family 1 member L1	AL1L1_RAT	0.632911	0.609756	0.961538	0.900901	0.8	0.884956		one-carbon metabolism	cytoplasm	oxidoreductase
1483	0.439	0.144	0.0786	Electron transfer flavoprotein subunit beta	ETFB_RAT	1.33	1.29	1.06	0.854701	0.990099	1.31		electron transport, redox	mitochondrial matrix	electron carrier activity
changes in HT
Spot number	2-ANOVA HBCD	2-ANOVA Thyroid	2 ANOVA HBCD-Thyroid	Name	UniProt ID	ET3/ET0	ET30/ET0	ET30/ET3	HT3/HT0	HT30/HT0	HT30/HT3
synthesis, catabolism
1365	0.0141	0.0143	0.248	Fructose-bisphosphate aldolase B	ALDOB_RAT	1.05	0.952381	0.900901	1.15	0.833333	0.724638		glycolysis	centriolar satellite, cytosol, lysosome, nucleus, cytoplasm, endoplasmic reticulum, plasma membrane	lyase
1323	0.0386	0.000571	0.775	Argininosuccinate synthase	ASSY_RAT	0.854701	0.704225	0.826446	1.03	0.769231	0.746269		amino acid (Arg) biosynthesis, uea cycle	cell body fiber, endoplasmic reticulum, lysosome, mitochondrial outer membrane, nucleus, perikaryon	ligase
1326	0.459	0.839	0.474	Argininosuccinate synthase	ASSY_RAT	1	1.03	1.03	1.06	0.793651	0.75188		amino acid (Arg) biosynthesis, uea cycle	cell body fiber, endoplasmic reticulum, lysosome, mitochondrial outer membrane, nucleus, perikaryon	ligase
1298	0.295	0.0568	0.358	Betaine--homocysteine S-methyltransferase 1	BHMT1_RAT	1.1	1.04	0.934579	1.01	0.729927	0.719424		amino-acid betaine catabolic process, methionine biosynthetic process, protein methylation	cytoplasm	methyltransferase, transferase
1310	0.0939	0.00962	0.265	Betaine--homocysteine S-methyltransferase 1	BHMT1_RAT	0.900901	0.862069	0.952381	0.990099	0.636943	0.645161		amino-acid betaine catabolic process, methionine biosynthetic process, protein methylation	cytoplasm	methyltransferase, transferase
1129	0.175	0.024	0.0127	Dimethylglycine dehydrogenase_mitochondrial	M2GD_RAT	1.09	1.17	1.08	0.609756	0.60241	0.990099		catabolism	mitochondrion	oxidoreductase
1111	0.675	0.755	0.0634	Aldehyde dehydrogenase 1 family_member L2	gi|21961590	0.925926	1.14	1.23	0.961538	0.746269	0.775194		biosynthesis/catabolism	cytoplasm	oxidoreductase
1212	0.823	0.418	0.0568	PREDICTED aldehyde dehydrogenase 8 family_member A1-like isoform 2	gi|109460389	0.793651	0.943396	1.19	1.41	0.892857	0.632911
1275	0.0777	0.629	0.493	Alpha-enolase	ENOA_RAT	0.925926	0.909091	0.980392	0.934579	0.769231	0.826446		glycolysis, plasminogen activation	cell membrane, cytoplasm	lyase, protein dimerization
redox
1099	0.153	0.0258	0.192	Aldehyde dehydrogenase family 1 member L1	AL1L1_RAT	0.793651	0.775194	0.980392	1.23	0.813008	0.662252		one-carbon metabolism	cytoplasm	oxidoreductase
1108	0.434	0.0926	0.239	Aldehyde dehydrogenase family 1 member L1	AL1L1_RAT	0.625	0.704225	1.13	1.19	0.793651	0.666667		one-carbon metabolism	cytoplasm	oxidoreductase
1114	0.256	0.295	0.132	Aldehyde dehydrogenase family 1 member L1	AL1L1_RAT	0.704225	0.884956	1.25	1.02	0.769231	0.75188		one-carbon metabolism	cytoplasm	oxidoreductase
1477	0.381	0.952	0.134	Electron transfer flavoprotein subunit beta	ETFB_RAT	1.21	1.28	1.06	0.763359	1.01	1.31		electron transport, redox	mitochondrial matrix	electron carrier activity

## Sheet: HT0 vs. ET0
Supplemental Table 2c
Spot intensity differences depending on thyroid status (in untreated controls)
all changing at least by 30 % and P<0.05
				HT0/ET0
Spot number	2-ANOVA HBCD	2-ANOVA Thyroid	2 ANOVA-HBCD-Thyroid	Av. Ratio	Name	Protein ID		keywords/GO	keywords/GO	keywords/GO
								biological process	cellular component	molecular function
general, structure
1354	0.398	1.9e-06	0.0362	0.671141	Actin_cytoplasmic 1	ACTB_RAT		axonogenesis	cytoplasm, cytoskeleton	ATP binding
synthetic/catabolic processes
1381	0.881	4.69e-07	0.751	0.699301	Adipocyte plasma membrane-associated protein	APMAP_RAT		biosynthetic process	membrane	strictosidine synthase activity
1077	0.0747	2.54e-05	0.578	0.714286	Pyruvate carboxylase_mitochondrial	PYC_RAT		gluconeogenesis, lipid biosynthesis, lipid metabolism	mitochondrion	ligase
1082	0.248	0.000477	0.478	0.684932	Pyruvate carboxylase_mitochondrial	PYC_RAT		gluconeogenesis, lipid biosynthesis, lipid metabolism	mitochondrion	ligase
1366	0.951	3.19e-07	0.454	0.625	Serum paraoxonase/lactonase 3	PON3_RAT		coumarin catabolic process, phenylacetate catabolic process	secreted	hydrolase
1093	0.146	0.000378	0.362	1.57	Alpha-aminoadipic semialdehyde synthase_mitochondrial	AASS_RAT		L-lysine catabolic process to acetyl-CoA via saccharopine	mitochondrion	oxidoreductase
1337	0.753	0.000584	0.582	1.69	Aspartate aminotransferase_cytoplasmic	AATC_RAT		different metabolic/catabolic processes	cytoplasm	aminotransferase, transferase
1063	0.292	0.0564	0.481	1.32	Carbamoyl-phosphate synthase	CPSM_RAT		urea cycle	mitochondrion, nucleus	ligase
1071	0.408	1.4e-05	0.696	1.38	Carbamoyl-phosphate synthase	CPSM_RAT		urea cycle	mitochondrion, nucleus	ligase
1078	0.529	0.0115	0.478	1.3	Carbamoyl-phosphate synthase	CPSM_RAT		urea cycle	mitochondrion, nucleus	ligase
1460	0.105	8.84e-08	0.294	1.36	Nitrilase homolog 1	NIT1_RAT		nitrogen compound metabolic process	cytoplasm, mitochondrion	hydolase
1270	0.272	0.219	0.0251	1.32	Phenylalanine-4-hydroxylase	PH4H_RAT		phenylalanine catabolism		monooxigenase, oxidoreductase
1112	0.047	6.65e-06	0.858	1.44	Sarcosine dehydrogenase_mitochondrial	SARDH_RAT		choline catabolic process, glycine biosynthesis/catabolic process	mitochondrion	oxidoreductase
1115	0.0487	0.000138	0.932	1.61	Sarcosine dehydrogenase_mitochondrial	SARDH_RAT		choline catabolic process, glycine biosynthesis/catabolic process	mitochondrion	oxidoreductase
1116	0.0313	1.8e-05	0.677	1.78	Sarcosine dehydrogenase_mitochondrial	SARDH_RAT		choline catabolic process, glycine biosynthesis/catabolic process	mitochondrion	oxidoreductase
1117	0.0532	0.000227	0.592	1.37	Sarcosine dehydrogenase_mitochondrial	SARDH_RAT		choline catabolic process, glycine biosynthesis/catabolic process	mitochondrion	oxidoreductase
1119	0.103	0.000228	0.771	1.42	Sarcosine dehydrogenase_mitochondrial	SARDH_RAT		choline catabolic process, glycine biosynthesis/catabolic process	mitochondrion	oxidoreductase
1260	0.516	2.05e-07	0.406	1.6	Alanine--glyoxylate aminotransferase 2_mitochondrial	AGT2_RAT		L-Ala catabolism, Gly biosynthesis, NO synthesis	mitochondrion	aminotransferase, transferase
1438	0.0985	0.000999	0.304	1.3	Sulfotransferase 1A1	ST1A1_RAT		lipid metabolism, steroid metabolism	cytoplasm	transferase
1480	0.826	9.37e-08	0.415	0.729927	Isoamyl acetate-hydrolyzing esterase 1 homolog	IAH1_RAT		lipid degradation/metabolism		hydrolase
1388	0.79	1.1e-05	0.5	0.675676	Farnesyl pyrophosphate synthase	FPPS_RAT		cholesterol/lipid/steroid metabolism	mitochondrial matrix, peroxisome	transferase
1407	0.223	0.0353	0.118	1.49	3-oxo-5-beta-steroid 4-dehydrogenase	AK1D1_RAT		bile acid catabolic process	cytoplasm	oxidoreductase
1393	0.502	0.0029	0.336	1.78	Arginase-1	ARGI1_RAT		arginine metabolism, urea cycle	cytoplasm	arginase activity, Mn-binding
1129	0.175	0.024	0.0127	1.9	Dimethylglycine dehydrogenase_mitochondrial	M2GD_RAT		catabolism	mitochondrion	oxidoreductase
1097	0.0718	0.000398	0.692	1.38	2-oxoglutarate dehydrogenase_mitochondrial	ODO1_RAT		glycolysis	mitochondrial matrix	oxidoreductase, chaperone binding
1495	0.385	1.21e-06	0.891	1.58	protein ETHE1_mitochondrial	gi|157819563		H2S-catabolism	cytoplasma, mitochondria, nucleus	deoxygenase, oxidoreductase	from human homologue
1471	0.421	4.94e-06	0.507	0.699301	Nicotinate-nucleotide pyrophosphorylase -carboxylating-	NADC_RAT		pyridine nucleotide biosynthesis	cytoplasm	glycosyltransferase, transferase
protein folding
1544	0.385	1.42e-05	0.889	0.653595	Peptidyl-prolyl cis-trans isomerase A	PPIA_RAT		protein folding, regulation of viral genome replication	cytoplasm, secreted	isomerase, rotamase
1155	0.811	0.00171	0.242	0.746269	78 kDa glucose-regulated protein	GRP78_RAT		protein assembly/degradation	ER,mitochondrion	protein binding/folding
glutathione metabolism
1506	0.544	2.38e-05	0.508	0.431034	Glutathione S-transferase alpha-1	GSTA1_RAT		aging, xenobiotic catabolic process, response to nutrient and drug	cytoplasm	transferase
1507	0.536	0.00149	0.506	0.414938	Glutathione S-transferase alpha-2	GSTA2_RAT		aging, xenobiotic catabolic process	cytoplasm	transferase
1508	0.809	6.03e-05	0.605	0.321543	Glutathione S-transferase alpha-3	GSTA3_RAT		aging, xenobiotic catabolic process, response to nutrient and drug	cytoplasm	transferase
1513	0.254	0.00567	0.345	0.628931	Glutathione S-transferase alpha-4	GSTA4_RAT		xenobiotic metaboli process, response to different substances	cytoplasm, mitochondrion	transferase, glutathione and drug binding
1522	0.03	0.00226	0.025	0.214592	Glutathione S-transferase P	GSTP1_RAT		regulatory functions, among them response to toxic substance	multiple	transferase
redox
1219	0.727	0.000309	0.412	0.740741	Protein disulfide-isomerase A3	PDIA3_RAT		cell redox homeostasis, glycerol ether metabolic process, positive regulation of apoptosis process	endoplasmic reticulum	isomerase
1109	0.0675	1.31e-05	0.749	1.36	Aldehyde dehydrogenase family 1 member L1	AL1L1_RAT		one-carbon metabolism	cytoplasm	oxidoreductase
stress response
1166	0.501	1.3e-07	0.714	0.746269	Heat shock cognate 71 kDa protein	HSP7C_RAT		stress response, transcription (regulation), mRNA processing/splicing	cytoplasm, nucleus, spliceosome	chaperone, repressor
1127	0.669	6.7e-05	0.831	0.684932	Heat shock protein HSP 90-alpha	HS90A_RAT		stress response	cytoplasm	chaperone
1496	0.683	0.000177	0.468	2.08	Carbonic anhydrase 3	CAH3_RAT		one-carbon metabolic process, response to oxidative stress	cytoplasm	lyase
1509	0.702	0.000392	0.457	2.98	Carbonic anhydrase 3	CAH3_RAT		one-carbon metabolic process, response to oxidative stress	cytoplasm	lyase
defense response
1296	0.592	0.0002	0.587	0.390625	Ifi47 protein	gi|44890246		(interferon induced GTPase)	membrane	GTP-binding, hydrolyse activity
detoxification
1217	0.651	5.14e-05	0.942	0.684932	Liver carboxylesterase 4	EST4_RAT		detoxification of xenobiotics, activation of ester and amide prodrugs	endoplasmic reticulum	hydrolase, serine esterase
1473	0.458	0.00038	0.17	1.39	Thiopurine S-methyltransferase	TPMT_RAT		response to organic cyclic compound and testosterone	cytoplasm	transferase
transport
1135	0.506	0.0471	0.156	0.666667	Serotransferrin	TRFE_RAT		ion transport, iron transport, transport	secreted	ferric iron binding, ferric iron transmembrane transporter activity

## Sheet: HT vs ET
Supplemental Table 2d
Spot intensity differences between similarly treated groups of different thyroid status
(all significant changes)
Changes at HBCD 0 (untreated)
							HT0/ET0
Spot number	2-ANOVA HBCD	2-ANOVA Thyroid	2 ANOVA HBCD-Thyroid	Name	Protein ID		Av. Ratio	T-test
1097	0.0718	0.000398	0.692	2-oxoglutarate dehydrogenase_mitochondrial	ODO1_RAT		1.38	0.0418
1407	0.223	0.0353	0.118	3-oxo-5-beta-steroid 4-dehydrogenase	AK1D1_RAT		1.49	0.0216
1155	0.811	0.00171	0.242	78 kDa glucose-regulated protein	GRP78_RAT		0.746269	0.048
1354	0.398	1.9e-06	0.0362	Actin_cytoplasmic 1	ACTB_RAT		0.671141	0.000963
1381	0.881	4.69e-07	0.751	Adipocyte plasma membrane-associated protein	APMAP_RAT		0.699301	0.0121
1260	0.516	2.05e-07	0.406	Alanine--glyoxylate aminotransferase 2_mitochondrial	AGT2_RAT		1.6	0.0204
1109	0.0675	1.31e-05	0.749	Aldehyde dehydrogenase family 1 member L1	AL1L1_RAT		1.36	0.0202
1093	0.146	0.000378	0.362	Alpha-aminoadipic semialdehyde synthase_mitochondrial	AASS_RAT		1.57	0.0239
1393	0.502	0.0029	0.336	Arginase-1	ARGI1_RAT		1.78	0.0223
1337	0.753	0.000584	0.582	Aspartate aminotransferase_cytoplasmic	AATC_RAT		1.69	0.0476
1063	0.292	0.0564	0.481	Carbamoyl-phosphate synthase	CPSM_RAT		1.32	0.0217
1071	0.408	1.4e-05	0.696	Carbamoyl-phosphate synthase	CPSM_RAT		1.38	0.03
1078	0.529	0.0115	0.478	Carbamoyl-phosphate synthase	CPSM_RAT		1.3	0.0093
1496	0.683	0.000177	0.468	Carbonic anhydrase 3	CAH3_RAT		2.08	0.0412
1509	0.702	0.000392	0.457	Carbonic anhydrase 3	CAH3_RAT		2.98	0.0416
1129	0.175	0.024	0.0127	Dimethylglycine dehydrogenase_mitochondrial	M2GD_RAT		1.9	0.0167
1388	0.79	1.1e-05	0.5	Farnesyl pyrophosphate synthase	FPPS_RAT		0.675676	0.00192
1506	0.544	2.38e-05	0.508	Glutathione S-transferase alpha-1	GSTA1_RAT		0.431034	0.0115
1507	0.536	0.00149	0.506	Glutathione S-transferase alpha-2	GSTA2_RAT		0.414938	0.0105
1508	0.809	6.03e-05	0.605	Glutathione S-transferase alpha-3	GSTA3_RAT		0.321543	0.00192
1513	0.254	0.00567	0.345	Glutathione S-transferase alpha-4	GSTA4_RAT		0.628931	0.0261
1522	0.03	0.00226	0.025	Glutathione S-transferase P	GSTP1_RAT		0.214592	0.0293
1166	0.501	1.3e-07	0.714	Heat shock cognate 71 kDa protein	HSP7C_RAT		0.746269	0.00895
1127	0.669	6.7e-05	0.831	Heat shock protein HSP 90-alpha	HS90A_RAT		0.684932	0.038
1296	0.592	0.0002	0.587	Ifi47 protein	gi|44890246		0.390625	0.0172
1480	0.826	9.37e-08	0.415	Isoamyl acetate-hydrolyzing esterase 1 homolog	IAH1_RAT		0.729927	0.034
1217	0.651	5.14e-05	0.942	Liver carboxylesterase 4	EST4_RAT		0.684932	0.0394
1471	0.421	4.94e-06	0.507	Nicotinate-nucleotide pyrophosphorylase -carboxylating-	NADC_RAT		0.699301	0.0214
1460	0.105	8.84e-08	0.294	Nitrilase homolog 1	NIT1_RAT		1.36	0.0178
1544	0.385	1.42e-05	0.889	Peptidyl-prolyl cis-trans isomerase A	PPIA_RAT		0.653595	0.0364
1270	0.272	0.219	0.0251	Phenylalanine-4-hydroxylase	PH4H_RAT		1.32	0.0116
1219	0.727	0.000309	0.412	Protein disulfide-isomerase A3	PDIA3_RAT		0.740741	0.0411
1495	0.385	1.21e-06	0.891	protein ETHE1_mitochondrial	gi|157819563		1.58	0.033
1077	0.0747	2.54e-05	0.578	Pyruvate carboxylase_mitochondrial	PYC_RAT		0.714286	0.0131
1082	0.248	0.000477	0.478	Pyruvate carboxylase_mitochondrial	PYC_RAT		0.684932	0.0337
1112	0.047	6.65e-06	0.858	Sarcosine dehydrogenase_mitochondrial	SARDH_RAT		1.44	0.019
1115	0.0487	0.000138	0.932	Sarcosine dehydrogenase_mitochondrial	SARDH_RAT		1.61	0.0258
1116	0.0313	1.8e-05	0.677	Sarcosine dehydrogenase_mitochondrial	SARDH_RAT		1.78	0.0171
1117	0.0532	0.000227	0.592	Sarcosine dehydrogenase_mitochondrial	SARDH_RAT		1.37	0.0153
1119	0.103	0.000228	0.771	Sarcosine dehydrogenase_mitochondrial	SARDH_RAT		1.42	0.0263
1135	0.506	0.0471	0.156	Serotransferrin	TRFE_RAT		0.666667	0.0419
1366	0.951	3.19e-07	0.454	Serum paraoxonase/lactonase 3	PON3_RAT		0.625	0.0339
1438	0.0985	0.000999	0.304	Sulfotransferase 1A1	ST1A1_RAT		1.3	0.0133
Changes at HBCD 3
							HT3/ET3
Spot number	2-ANOVA HBCD	2-ANOVA Thyroid	2 ANOVA HBCD-Thyroid	Name	UniProt ID		Av. Ratio	T-test
1404	0.336	0.000569	0.978	3-oxo-5-beta-steroid 4-dehydrogenase	AK1D1_RAT		1.97	0.0153
1262	0.694	0.013	0.111	4-trimethylaminobutyraldehyde dehydrogenase	AL9A1_RAT		1.39	0.00458
1528	0.931	0.000208	0.904	Abhydrolase domain-containing protein 14B	ABHEB_RAT		0.746269	0.00142
1341	0.0837	0.0757	0.386	Actin_cytoplasmic 1	ACTB_RAT		0.675676	0.013
1345	0.243	0.264	0.467	Actin_cytoplasmic 1	ACTB_RAT		0.729927	0.0197
1354	0.398	1.9e-06	0.0362	Actin_cytoplasmic 1	ACTB_RAT		0.632911	0.00282
1381	0.881	4.69e-07	0.751	Adipocyte plasma membrane-associated protein	APMAP_RAT		0.675676	0.00155
1260	0.516	2.05e-07	0.406	Alanine--glyoxylate aminotransferase 2_mitochondrial	AGT2_RAT		1.85	0.000434
1268	0.0718	0.00518	0.679	Alanine--glyoxylate aminotransferase 2_mitochondrial	AGT2_RAT		1.49	0.0405
1099	0.153	0.0258	0.192	Aldehyde dehydrogenase family 1 member L1	AL1L1_RAT		1.68	0.00832
1108	0.434	0.0926	0.239	Aldehyde dehydrogenase family 1 member L1	AL1L1_RAT		1.92	0.0421
1246	0.253	0.00729	0.109	Alpha-1-antiproteinase	A1AT_RAT		1.56	0.01
1391	0.741	0.0167	0.649	Arginase-1	ARGI1_RAT		1.41	0.0148
1323	0.0386	0.000571	0.775	Argininosuccinate synthase	ASSY_RAT		1.56	0.0104
1337	0.753	0.000584	0.582	Aspartate aminotransferase_cytoplasmic	AATC_RAT		1.49	0.0038
1356	0.0836	0.000716	0.365	Aspartate aminotransferase_mitochondrial	AATM_RAT		1.3	0.0367
1086	0.896	0.0214	0.179	ATP-citrate synthase	ACLY_RAT		2.31	0.00373
1310	0.0939	0.00962	0.265	Betaine--homocysteine S-methyltransferase 1	BHMT1_RAT		1.57	0.0301
1523	0.942	0.00145	0.183	biliverdin reductase B -flavin reductase -NADPH-- -predicted-_isoform CRA_c	gi|149056527		0.757576	0.000863
1089	0.113	0.00236	0.593	C-1-tetrahydrofolate synthase_cytoplasmic	C1TC_RAT		1.4	0.0245
1065	0.749	6.33e-05	0.812	Carbamoyl-phosphate synthase	CPSM_RAT		1.58	0.0157
1068	0.661	0.00026	0.473	Carbamoyl-phosphate synthase	CPSM_RAT		1.59	0.0149
1069	0.225	0.00306	0.853	Carbamoyl-phosphate synthase	CPSM_RAT		1.45	0.037
1070	0.781	0.000868	0.689	Carbamoyl-phosphate synthase	CPSM_RAT		1.44	0.0362
1071	0.408	1.4e-05	0.696	Carbamoyl-phosphate synthase	CPSM_RAT		1.44	0.0135
1074	0.279	6.64e-05	0.441	Carbamoyl-phosphate synthase	CPSM_RAT		1.58	0.00846
1075	0.231	0.000553	0.801	Carbamoyl-phosphate synthase	CPSM_RAT		1.55	0.00968
1076	0.244	0.00117	0.9	Carbamoyl-phosphate synthase	CPSM_RAT		1.49	0.0243
1496	0.683	0.000177	0.468	Carbonic anhydrase 3	CAH3_RAT		1.82	0.000732
1509	0.702	0.000392	0.457	Carbonic anhydrase 3	CAH3_RAT		1.77	0.0206
1510	0.884	0.000102	0.627	Carbonic anhydrase 3	CAH3_RAT		1.58	0.0035
1560	0.845	0.0188	0.458	Cytochrome b5	CYB5_RAT		0.746269	0.0197
1483	0.439	0.144	0.0786	Electron transfer flavoprotein subunit beta	ETFB_RAT		0.735294	0.00471
1586	0.0908	1.02e-05	0.613	Enoyl-CoA hydratase_mitochondrial	ECHM_RAT		1.33	0.00307
1433	0.551	0.00123	0.708	Ester hydrolase C11orf54 homolog	CK054_RAT		1.58	0.00959
1301	0.4	0.00423	0.297	Eukaryotic initiation factor 4A-II	IF4A2_RAT		1.58	0.0284
1300	0.273	0.000398	0.753	Eukaryotic initiation factor 4A-II	IF4A2_RAT		0.769231	0.0226
1388	0.79	1.1e-05	0.5	Farnesyl pyrophosphate synthase	FPPS_RAT		0.662252	0.00868
1570	0.776	0.00034	0.863	Fatty acid-binding protein_liver	FABPL_RAT		0.487805	0.00391
1571	0.827	0.000532	0.881	Fatty acid-binding protein_liver	FABPL_RAT		0.512821	0.0133
1226	0.551	0.0247	0.212	Formimidoyltransferase-cyclodeaminase	FTCD_RAT		0.757576	0.00824
1370	0.379	0.000885	0.546	Fructose-1_6-bisphosphatase 1	F16P1_RAT		1.55	0.000174
1371	0.54	0.00163	0.811	Fructose-1_6-bisphosphatase 1	F16P1_RAT		1.41	0.0284
1378	0.201	0.00178	0.633	Fructose-1_6-bisphosphatase 1	F16P1_RAT		1.45	0.00947
1384	0.217	0.00407	0.488	Fructose-1_6-bisphosphatase 1	F16P1_RAT		1.42	0.00275
1363	0.252	0.000244	0.0791	Fructose-bisphosphate aldolase B	ALDOB_RAT		1.68	0.00848
1374	0.191	0.00198	0.38	Fructose-bisphosphate aldolase B	ALDOB_RAT		1.34	0.0119
1506	0.544	2.38e-05	0.508	Glutathione S-transferase alpha-1	GSTA1_RAT		0.408163	0.00014
1507	0.536	0.00149	0.506	Glutathione S-transferase alpha-2	GSTA2_RAT		0.537634	0.0493
1508	0.809	6.03e-05	0.605	Glutathione S-transferase alpha-3	GSTA3_RAT		0.507614	0.03
1513	0.254	0.00567	0.345	Glutathione S-transferase alpha-4	GSTA4_RAT		0.757576	0.0166
1488	0.462	0.0846	0.207	Glutathione S-transferase alpha-5	GSTA5_RAT		1.47	0.00771
1486	0.528	0.0519	0.629	Glutathione S-transferase Mu 2	GSTM2_RAT		1.36	0.00428
1522	0.03	0.00226	0.025	Glutathione S-transferase P	GSTP1_RAT		0.649351	0.014
1261	0.394	0.00735	0.855	Glutathione synthetase	GSHB_RAT		0.75188	0.0246
1406	0.989	0.276	0.258	Glyceraldehyde-3-phosphate dehydrogenase	G3P_RAT		1.3	0.0429
1420	0.434	0.0485	0.197	Glycerol-3-phosphate dehydrogenase [NAD+]_cytoplasmic	GPDA_RAT		1.31	0.0185
1429	0.961	0.0016	0.645	Glycerol-3-phosphate dehydrogenase [NAD+]_cytoplasmic	GPDA_RAT		1.43	0.00764
1445	0.041	0.000783	0.534	Guanine nucleotide-binding protein subunit beta-2-like 1	GBLP_RAT		1.42	0.0258
1161	0.804	6.93e-06	0.574	Heat shock cognate 71 kDa protein	HSP7C_RAT		0.757576	0.00859
1166	0.501	1.3e-07	0.714	Heat shock cognate 71 kDa protein	HSP7C_RAT		0.769231	0.00524
1127	0.669	6.7e-05	0.831	Heat shock protein HSP 90-alpha	HS90A_RAT		0.684932	0.024
1567	0.263	0.000468	0.249	Hemoglobin subunit alpha-1/2	HBA_RAT		0.442478	0.000693
1568	0.405	0.000129	0.978	Hemoglobin subunit alpha-1/2	HBA_RAT		0.480769	0.00381
1569	0.945	0.000162	0.321	Hemoglobin subunit alpha-1/2	HBA_RAT		0.546448	0.000176
1450	0.104	0.0106	0.443	Hydroxyacyl-coenzyme A dehydrogenase_mitochondrial	HCDH_RAT		1.33	0.0464
1296	0.592	0.0002	0.587	Ifi47 protein	gi|44890246		0.471698	0.00967
1480	0.826	9.37e-08	0.415	Isoamyl acetate-hydrolyzing esterase 1 homolog	IAH1_RAT		0.636943	0.000132
1332	0.128	0.00108	0.463	Keratin_type I cytoskeletal 18	K1C18_RAT		0.70922	0.0283
1217	0.651	5.14e-05	0.942	Liver carboxylesterase 4	EST4_RAT		0.740741	0.00362
1547	0.505	0.00276	0.3	Low molecular weight phosphotyrosine protein phosphatase	PPAC_RAT		0.729927	0.034
1231	0.0713	8.73e-05	0.736	Methylmalonate-semialdehyde dehydrogenase acylating_mitochondrial	MMSA_RAT		1.32	0.00445
1072	0.392	0.0449	0.665	Murinoglobulin-2	MUG2_RAT		1.56	0.0277
1514	0.47	0.147	0.0685	NADH dehydrogenase -ubiquinone- flavoprotein 2_mitochondrial	NDUV2_RAT		0.735294	0.0219
1471	0.421	4.94e-06	0.507	Nicotinate-nucleotide pyrophosphorylase -carboxylating-	NADC_RAT		0.632911	5.18e-05
1460	0.105	8.84e-08	0.294	Nitrilase homolog 1	NIT1_RAT		1.57	0.00231
1544	0.385	1.42e-05	0.889	Peptidyl-prolyl cis-trans isomerase A	PPIA_RAT		0.625	0.00587
1524	0.185	0.00166	0.622	Peroxiredoxin-1	PRDX1_RAT		0.757576	0.00544
1489	0.172	0.000758	0.0254	Peroxiredoxin-4	PRDX4_RAT		1.32	0.00551
1277	0.968	0.0883	0.218	Phenylalanine-4-hydroxylase	PH4H_RAT		1.42	0.0397
1148	0.099	0.00492	0.529	Propionyl-CoA carboxylase alpha chain_mitochondrial	PCCA_RAT		1.33	0.0178
1495	0.385	1.21e-06	0.891	protein ETHE1_mitochondrial	gi|157819563		1.67	0.000274
1083	0.111	5e-05	0.824	Pyruvate carboxylase_mitochondrial	PYC_RAT		0.763359	0.0014
1163	0.965	0.000227	0.49	rCG56002	gi|149036727		1.61	0.0146
1164	0.72	0.00458	0.972	rCG56002	gi|149036727		1.34	0.0215
1112	0.047	6.65e-06	0.858	Sarcosine dehydrogenase_mitochondrial	SARDH_RAT		1.54	0.00559
1115	0.0487	0.000138	0.932	Sarcosine dehydrogenase_mitochondrial	SARDH_RAT		1.63	0.0347
1116	0.0313	1.8e-05	0.677	Sarcosine dehydrogenase_mitochondrial	SARDH_RAT		1.73	0.00256
1119	0.103	0.000228	0.771	Sarcosine dehydrogenase_mitochondrial	SARDH_RAT		1.36	0.0451
1169	0.362	0.0521	0.841	Serum albumin	ALBU_RAT		1.45	0.0151
1172	0.27	0.112	0.738	Serum albumin	ALBU_RAT		1.3	0.0154
1173	0.284	0.0796	0.687	Serum albumin	ALBU_RAT		1.55	0.0318
1181	0.298	0.077	0.883	Serum albumin	ALBU_RAT		1.44	0.0455
1186	0.263	0.116	0.772	Serum albumin	ALBU_RAT		1.46	0.0409
1357	0.885	0.000388	0.96	Serum paraoxonase/arylesterase 2	PON2_RAT		0.666667	0.00525
1366	0.951	3.19e-07	0.454	Serum paraoxonase/lactonase 3	PON3_RAT		0.537634	4.87e-05
1271	0.153	0.00643	0.708	Succinate-semialdehyde dehydrogenase_mitochondrial	SSDH_RAT		1.49	0.0109
1438	0.0985	0.000999	0.304	Sulfotransferase 1A1	ST1A1_RAT		1.35	0.0041
1473	0.458	0.00038	0.17	Thiopurine S-methyltransferase	TPMT_RAT		1.34	0.00193
1443	0.0338	0.00227	0.388	Thiosulfate sulfurtransferase	THTR_RAT		1.35	0.0231
1550	0.889	0.00549	0.58	Ubiquitin-conjugating enzyme E2 D2	UB2D2_RAT		0.462963	0.012
1203	0.497	0.000199	0.775	UV excision repair protein RAD23 homolog B	RD23B_RAT		0.546448	0.0216
Changes at HBCD 30
								HT30/ET30
Spot number	2-ANOVA HBCD	2-ANOVA Thyroid	2 ANOVA HBCD-Thyroid	Name	UniProt ID		Av. Ratio	T-test
1412	0.857	0.000474	0.838	3-alpha-hydroxysteroid dehydrogenase	DIDH_RAT		0.684932	0.0173
1404	0.336	0.000569	0.978	3-oxo-5-beta-steroid 4-dehydrogenase	AK1D1_RAT		2.26	0.0247
1155	0.811	0.00171	0.242	78 kDa glucose-regulated protein	GRP78_RAT		0.671141	0.0214
1530	0.205	0.00133	0.306	Abhydrolase domain-containing protein 14B	ABHEB_RAT		0.714286	0.00833
1381	0.881	4.69e-07	0.751	Adipocyte plasma membrane-associated protein	APMAP_RAT		0.649351	0.0036
1260	0.516	2.05e-07	0.406	Alanine--glyoxylate aminotransferase 2_mitochondrial	AGT2_RAT		1.51	0.00014
1323	0.0386	0.000571	0.775	Argininosuccinate synthase	ASSY_RAT		1.4	0.00309
1428	0.803	0.000487	0.605	Beta-lactamase-like protein 2	LACB2_RAT		0.735294	0.0114
1229	0.677	0.00502	0.316	Calreticulin	CALR_RAT		0.653595	0.0239
1065	0.749	6.33e-05	0.812	Carbamoyl-phosphate synthase	CPSM_RAT		1.48	0.000904
1067	0.847	0.00362	0.902	Carbamoyl-phosphate synthase	CPSM_RAT		1.35	0.00606
1070	0.781	0.000868	0.689	Carbamoyl-phosphate synthase	CPSM_RAT		1.39	0.0107
1074	0.279	6.64e-05	0.441	Carbamoyl-phosphate synthase	CPSM_RAT		1.41	0.0175
1510	0.884	0.000102	0.627	Carbonic anhydrase 3	CAH3_RAT		1.88	0.00398
1543	0.749	0.00395	0.477	Cofilin-1	COF1_RAT		0.746269	0.0416
1191	0.699	0.437	0.0173	Delta-1-pyrroline-5-carboxylate dehydrogenase_mitochondrial	gi|344249754		0.724638	0.033
1122	0.431	0.0476	0.234	Elongation factor 2	EF2_RAT		0.735294	0.00861
1504	0.904	0.0124	0.373	Endoplasmic reticulum resident protein 29	ERP29_RAT		0.740741	0.0277
1570	0.776	0.00034	0.863	Fatty acid-binding protein_liver	FABPL_RAT		0.549451	0.0261
1571	0.827	0.000532	0.881	Fatty acid-binding protein_liver	FABPL_RAT		0.518135	0.0182
1161	0.804	6.93e-06	0.574	Heat shock cognate 71 kDa protein	HSP7C_RAT		0.70922	0.00287
1166	0.501	1.3e-07	0.714	Heat shock cognate 71 kDa protein	HSP7C_RAT		0.719424	0.000165
1127	0.669	6.7e-05	0.831	Heat shock protein HSP 90-alpha	HS90A_RAT		0.645161	0.0167
1568	0.405	0.000129	0.978	Hemoglobin subunit alpha-1/2	HBA_RAT		0.512821	0.0354
1569	0.945	0.000162	0.321	Hemoglobin subunit alpha-1/2	HBA_RAT		0.45045	0.0116
1480	0.826	9.37e-08	0.415	Isoamyl acetate-hydrolyzing esterase 1 homolog	IAH1_RAT		0.613497	0.000388
1332	0.128	0.00108	0.463	Keratin_type I cytoskeletal 18	K1C18_RAT		0.719424	0.00363
1217	0.651	5.14e-05	0.942	Liver carboxylesterase 4	EST4_RAT		0.735294	0.0257
1422	0.231	0.0507	0.102	L-lactate dehydrogenase A chain	LDHA_RAT		0.671141	0.0152
1231	0.0713	8.73e-05	0.736	Methylmalonate-semialdehyde dehydrogenase acylating_mitochondrial	MMSA_RAT		1.31	0.00213
1460	0.105	8.84e-08	0.294	Nitrilase homolog 1	NIT1_RAT		1.67	0.000279
1544	0.385	1.42e-05	0.889	Peptidyl-prolyl cis-trans isomerase A	PPIA_RAT		0.591716	0.00974
1540	0.204	0.591	0.00481	Peptidyl-prolyl cis-trans isomerase F_mitochondrial	PPIF_RAT		0.684932	0.0166
1463	0.958	0.000379	0.68	Proteasome activator complex subunit 1	PSME1_RAT		0.746269	0.0373
1216	0.947	0.00115	0.704	Protein disulfide-isomerase A3	PDIA3_RAT		0.75188	0.031
1219	0.727	0.000309	0.412	Protein disulfide-isomerase A3	PDIA3_RAT		0.724638	0.0238
1495	0.385	1.21e-06	0.891	protein ETHE1_mitochondrial	gi|157819563		1.55	0.000832
1077	0.0747	2.54e-05	0.578	Pyruvate carboxylase_mitochondrial	PYC_RAT		0.757576	0.0224
1083	0.111	5e-05	0.824	Pyruvate carboxylase_mitochondrial	PYC_RAT		0.75188	0.00365
1213	0.404	0.0046	0.554	Pyruvate kinase isozymes R/L	KPYR_RAT		1.53	0.0111
1163	0.965	0.000227	0.49	rCG56002	gi|149036727		1.5	0.0394
1447	0.557	0.0123	0.0955	Regucalcin	RGN_RAT		0.724638	0.0155
1112	0.047	6.65e-06	0.858	Sarcosine dehydrogenase_mitochondrial	SARDH_RAT		1.42	0.0125
1115	0.0487	0.000138	0.932	Sarcosine dehydrogenase_mitochondrial	SARDH_RAT		1.52	0.0363
1116	0.0313	1.8e-05	0.677	Sarcosine dehydrogenase_mitochondrial	SARDH_RAT		1.52	0.0472
1357	0.885	0.000388	0.96	Serum paraoxonase/arylesterase 2	PON2_RAT		0.689655	0.0188
1366	0.951	3.19e-07	0.454	Serum paraoxonase/lactonase 3	PON3_RAT		0.649351	0.00137
1441	0.996	0.00242	0.00132	Thiosulfate sulfurtransferase	THTR_RAT		0.729927	0.00233
1203	0.497	0.000199	0.775	UV excision repair protein RAD23 homolog B	RD23B_RAT		0.552486	0.00483

## Sheet: HT vs ET, thyroid dependent
Supplemental Table 2e
Spot intensity differences depending on thyroid status (independent of HBCD treatment)
Comparison of similarly treated animal groups
							values highlighted in yellow are all statistically significant
all changes significant
Spot number	2-ANOVA HBCD	2-ANOVA Thyroid	2-ANOVA HBCD-Thyroid	Name	Protein ID		HT0/ET0	HT3/ET3	HT30/ET30		biological process	cellular component	molecular function
1381	0.881	4.69e-07	0.751	Adipocyte plasma membrane-associated protein	APMAP_RAT		0.699301	0.675676	0.649351		biosynthetic process	membrane	strictosidine synthase activity
1166	0.501	1.3e-07	0.714	Heat shock cognate 71 kDa protein	HSP7C_RAT		0.746269	0.769231	0.719424		stress response, transcription (regulation), mRNA processing/splicing	cytoplasm, nucleus, spliceosome	chaperone, repressor
1127	0.669	6.7e-05	0.831	Heat shock protein HSP 90-alpha	HS90A_RAT		0.684932	0.684932	0.645161		stress response	cytoplasm	chaperone
1480	0.826	9.37e-08	0.415	Isoamyl acetate-hydrolyzing esterase 1 homolog	IAH1_RAT		0.729927	0.636943	0.613497		lipid degradation/metabolism		hydrolase
1217	0.651	5.14e-05	0.942	Liver carboxylesterase 4	EST4_RAT		0.684932	0.740741	0.735294		detoxification of xenobiotics, activation of ester and amide prodrugs	endoplasmic reticulum	hydrolase, serine esterase
1544	0.385	1.42e-05	0.889	Peptidyl-prolyl cis-trans isomerase A	PPIA_RAT		0.653595	0.625	0.591716		protein folding, regulation of viral genome replication	cytoplasm, secreted	isomerase, rotamase
1366	0.951	3.19e-07	0.454	Serum paraoxonase/lactonase 3	PON3_RAT		0.625	0.537634	0.649351		coumarin catabolic process, phenylacetate catabolic process	secreted	hydrolase
1260	0.516	2.05e-07	0.406	Alanine--glyoxylate aminotransferase 2_mitochondrial	AGT2_RAT		1.6	1.85	1.51		L-alanine catabolism, glycine biosynthesis, NO synthesis	mitochondrion	aminotransferase, transferase
1460	0.105	8.84e-08	0.294	Nitrilase homolog 1	NIT1_RAT		1.36	1.57	1.67		nitrogen compound metabolic process	cytoplasm, mitochondrion	hydolase
1495	0.385	1.21e-06	0.891	protein ETHE1_mitochondrial	gi|157819563		1.58	1.67	1.55
1112	0.047	6.65e-06	0.858	Sarcosine dehydrogenase_mitochondrial	SARDH_RAT		1.44	1.54	1.42		choline catabolic process, glycine biosynthesis/catabolic process	mitochondrion	oxidoreductase
1115	0.0487	0.000138	0.932	Sarcosine dehydrogenase_mitochondrial	SARDH_RAT		1.61	1.63	1.52		choline catabolic process, glycine biosynthesis/catabolic process	mitochondrion	oxidoreductase
1116	0.0313	1.8e-05	0.677	Sarcosine dehydrogenase_mitochondrial	SARDH_RAT		1.78	1.73	1.52		choline catabolic process, glycine biosynthesis/catabolic process	mitochondrion	oxidoreductase
significant changes in two HT/ET comparisons
Spot number	2-ANOVA HBCD	2-ANOVA Thyroid	2-ANOVA HBCD-Thyroid	Name	Protein ID		HT0/ET0	HT3/ET3	HT30/ET30
1404	0.336	0.000569	0.978	3-oxo-5-beta-steroid 4-dehydrogenase	AK1D1_RAT		2.57	1.97	2.26
1323	0.0386	0.000571	0.775	Argininosuccinate synthase	ASSY_RAT		1.28	1.56	1.4
1337	0.753	0.000584	0.582	Aspartate aminotransferase_cytoplasmic	AATC_RAT		1.69	1.49	1.28
1065	0.749	6.33e-05	0.812	Carbamoyl-phosphate synthase	CPSM_RAT		1.39	1.58	1.48
1070	0.781	0.000868	0.689	Carbamoyl-phosphate synthase	CPSM_RAT		1.2	1.44	1.39
1071	0.408	1.4e-05	0.696	Carbamoyl-phosphate synthase	CPSM_RAT		1.38	1.44	1.28
1074	0.279	6.64e-05	0.441	Carbamoyl-phosphate synthase	CPSM_RAT		1.27	1.58	1.41
1496	0.683	0.000177	0.468	Carbonic anhydrase 3	CAH3_RAT		2.08	1.82	1.49
1509	0.702	0.000392	0.457	Carbonic anhydrase 3	CAH3_RAT		2.98	1.77	1.69
1510	0.884	0.000102	0.627	Carbonic anhydrase 3	CAH3_RAT		2.27	1.58	1.88
1388	0.79	1.1e-05	0.5	Farnesyl pyrophosphate synthase	FPPS_RAT		0.675676	0.662252	0.775194
1570	0.776	0.00034	0.863	Fatty acid-binding protein_liver	FABPL_RAT		0.680272	0.487805	0.549451
1571	0.827	0.000532	0.881	Fatty acid-binding protein_liver	FABPL_RAT		0.680272	0.512821	0.518135
1506	0.544	2.38e-05	0.508	Glutathione S-transferase alpha-1	GSTA1_RAT		0.431034	0.408163	0.671141
1507	0.536	0.00149	0.506	Glutathione S-transferase alpha-2	GSTA2_RAT		0.414938	0.537634	0.793651
1508	0.809	6.03e-05	0.605	Glutathione S-transferase alpha-3	GSTA3_RAT		0.321543	0.507614	0.574713
1513	0.254	0.00567	0.345	Glutathione S-transferase alpha-4	GSTA4_RAT		0.628931	0.757576	0.892857
1522	0.03	0.00226	0.025	Glutathione S-transferase P	GSTP1_RAT		0.214592	0.649351	0.877193
1161	0.804	6.93e-06	0.574	Heat shock cognate 71 kDa protein	HSP7C_RAT		0.806452	0.757576	0.70922
1568	0.405	0.000129	0.978	Hemoglobin subunit alpha-1/2	HBA_RAT		0.549451	0.480769	0.512821
1569	0.945	0.000162	0.321	Hemoglobin subunit alpha-1/2	HBA_RAT		0.757576	0.546448	0.45045
1296	0.592	0.0002	0.587	Ifi47 protein	gi|44890246		0.390625	0.471698	0.625
1231	0.0713	8.73e-05	0.736	Methylmalonate-semialdehyde dehydrogenase acylating_mitochondrial	MMSA_RAT		1.21	1.32	1.31
1471	0.421	4.94e-06	0.507	Nicotinate-nucleotide pyrophosphorylase -carboxylating-	NADC_RAT		0.699301	0.632911	0.757576
1077	0.0747	2.54e-05	0.578	Pyruvate carboxylase_mitochondrial	PYC_RAT		0.714286	0.813008	0.757576
1083	0.111	5e-05	0.824	Pyruvate carboxylase_mitochondrial	PYC_RAT		0.699301	0.763359	0.75188
1163	0.965	0.000227	0.49	rCG56002	gi|149036727		1.29	1.61	1.5
1119	0.103	0.000228	0.771	Sarcosine dehydrogenase_mitochondrial	SARDH_RAT		1.42	1.36	1.28
1357	0.885	0.000388	0.96	Serum paraoxonase/arylesterase 2	PON2_RAT		0.740741	0.666667	0.689655
1203	0.497	0.000199	0.775	UV excision repair protein RAD23 homolog B	RD23B_RAT		0.680272	0.546448	0.552486
